# Supplementary material for: Comparative omics and feeding manipulations in chicken indicate a shift of the endocrine role of visceral fat towards reproduction
Source: BMC Genomics. 2018 Apr 26;19:295. doi: 10.1186/s12864-018-4675-0 (PMC5922311; doi:10.1186/s12864-018-4675-0)
Supplement: Supplementary file 1 — RNA-seq. Data. Table S1. Information about the RNA sequencing. Table S2: Transcripts identified by RNA-seq in visceral fat of broiler and layer females at the onset of sexual maturation. Table S3 Enriched pathways obtained using Ingenuity software and the RNA-seq differential transcripts (FDR ≤ 0.05; absolute fold change ≥1.5). A. List of enriched pathways. B. Schematic presentation of the enriched pathways. C. Expression pattern of the differentially expressed transcripts (FDR ≤ 0.05; absolute fold change ≥1.5) implicated in the in the PTEN pathway. Excel Worksheet xlsm 3.1 MB. (XLSX 3193 kb) [file 12864_2018_4675_MOESM1_ESM.xlsx]

## Sheet: Table S1
Table S1: Information about the RNA sequencing.
Tissue	Chicken	Sample ID	Yield (Gbp)		Paired reads (M)
			rep1	rep2	rep1	rep2
Fat	B13	FB13	4.2	3.3	33.871	26.6129
	B20	FB20	3.8	4.2	30.6452	33.871
	B21	FB21	3.9	4.1	31.4516	33.0645
	L29	FL29	4.1	3.8	33.0645	30.6452
	L71	FL71	3.8	4	30.6452	32.2581
	L74	FL74	4.2	4.5	33.871	36.2903
Abbreviations
Chicken: B = broiler, L = layer
Gbp: 10^9 basepairs
M: 10^6

## Sheet: Table S2
Table S2: Transcripts identified by RNA-seq in visceral fat of broiler and layer females at the onset of sexual maturation.
Chicken			Human	Broilers			Layers					Fold	FDR	Log 2
Ensembl ID	chromosome	Symbol	Symbol	B13	B20	B21	L29	L71	L74	mean B	mean L	Change B/L	value	Fold Change	WikiGene Description	Gene type	Order
ENSGALG00000009761	JH376396.1	17.5	CD69	30.2895	25.0677	36.0717	21.4239	14.8978	37.8466	30.4318	24.7636	1.22889	0.704426	0.29736	lectin-like protein; type II transmembrane protein (17.5)	protein_coding	2.36893
ENSGALG00000003765	6	A1CF	A1CF	0.148366	0.259838	0.231069	1.1247	0.385538	0.464695	0.213956	0.658583	0.324873	0.0167631	-1.62205	APOBEC1 complementation factor	protein_coding	0.0103345
ENSGALG00000022758	1	A2LD1	GGACT	7.22874	7.56324	7.00289	8.38711	5.53432	6.8503	7.26987	6.92747	1.04943	0.970298	0.0696014	gamma-glutamylamine cyclotransferase	protein_coding	4.81129
ENSGALG00000022964	1	A2M	A2M	0.276657	0.239596	0.599474	2.38069	0.92831	0.956316	0.37136	1.42283	0.261001	0.00238056	-1.93787	alpha-2-macroglobulin	protein_coding	0.00122844
ENSGALG00000019254	1	A2ML1	A2ML1	2.60343	2.70359	3.4073	2.90938	2.00191	2.20214	2.905	2.37173	1.22485	0.753049	0.292601	alpha-2-macroglobulin-like 1	protein_coding	1.46492
ENSGALG00000014252		A2ML2	A2ML1	0.592672	1.07199	0.824356	4.71175	1.30368	1.33658	0.833158	2.45402	0.339508	0.0143801	-1.55848		protein_coding	0.00922697
ENSGALG00000000293		A2ML4	A2ML1	0.45115	0.88202	0.469415	2.7231	0.259942	0.804167	0.604302	1.26547	0.477531	0.359267	-1.06633	alpha-2-macroglobulin-like 4	protein_coding	0.336917
ENSGALG00000014128	1	A4GALT	A4GALT	15.2789	12.877	8.56	19.2264	9.34599	10.5346	12.237	13.0449	0.93807	0.930701	-0.0922331	cytochrome b5 reductase 3	protein_coding	4.70893
ENSGALG00000013597	JH375554.1	AAAS	AAAS	18.5317	23.5261	26.4854	22.2858	20.627	20.6144	22.8771	21.1771	1.08028	0.902659	0.111399		protein_coding	2.80857
ENSGALG00000002899	15	AACS	AACS	39.0675	30.2928	23.2102	30.1166	22.9633	28.2167	30.8339	27.1139	1.1372	0.790351	0.185482	acetoacetyl-CoA synthetase	protein_coding	0.214012
ENSGALG00000009170	9	AADACL1	NCEH1	14.177	11.7536	15.0436	16.6942	20.4384	17.3263	13.6418	18.1448	0.75183	0.300079	-0.411521	neutral cholesterol ester hydrolase 1	protein_coding	0.729194
ENSGALG00000010364	9	AADACL2	AADAC	72.7581	98.6243	96.2867	62.6793	55.1747	58.1997	89.3925	58.6981	1.52292	0.0607004	0.60684	arylacetamide deacetylase-like 2	protein_coding	0.100027
ENSGALG00000009655	4	AADAT	AADAT	5.28288	5.55593	6.23788	6.06298	5.99855	5.11537	5.69415	5.72378	0.994824	0.983813	-0.00748702	aminoadipate aminotransferase	protein_coding	13.2323
ENSGALG00000012624	Z	AAED1	AAED1	29.0119	29.9996	25.5585	23.0272	24.4297	20.5487	28.2121	22.6591	1.24506	0.532522	0.31622	chromosome Z open reading frame, human C9orf21	protein_coding	1.68402
ENSGALG00000007887	10	AAGAB	AAGAB	21.3173	19.6118	19.3516	18.8558	20.6094	18.5639	20.0897	19.338	1.03887	0.962256	0.0550207	alpha- and gamma-adaptin binding protein	protein_coding	12.6761
ENSGALG00000000019	22	AAK1	AAK1	11.0308	9.56767	11.8843	13.0611	11.0268	12.2846	10.8177	12.1282	0.891944	0.742042	-0.164975		protein_coding	4.4979
ENSGALG00000027073	1	AAMDC	AAMDC	13.328	16.5848	10.7225	13.9003	11.4536	11.2814	13.579	12.2129	1.11186	0.864711	0.152974	chromosome 1 open reading frame, human C11orf67	protein_coding	4.71028
ENSGALG00000011445	7	AAMP	AAMP	32.7246	31.8154	28.1116	29.6713	26.6046	28.5716	30.8955	28.289	1.09214	0.853645	0.127157	angio-associated, migratory cell protein	protein_coding	4.899
ENSGALG00000001965	11	AARS	AARS	49.1986	48.4032	44.849	43.1875	38.2939	40.3667	47.5006	40.6249	1.16925	0.652413	0.22558	alanyl-tRNA synthetase	protein_coding	2.89216
ENSGALG00000010162	3	AARS2	AARS2	7.83211	6.54388	6.37793	7.20128	7.534	6.51172	6.91278	7.0801	0.976367	0.954387	-0.0345051	alanyl-tRNA synthetase 2, mitochondrial	protein_coding	12.0236
ENSGALG00000002880	27	AARSD1	PTGES3L	49.3657	45.6658	41.3423	43.5	40.675	41.7017	45.4601	41.9642	1.08331	0.871583	0.115441	alanyl-tRNA synthetase domain containing 1	protein_coding	7.55001
ENSGALG00000013764	4	AASDH	AASDH	3.83343	3.00667	2.93608	3.64873	4.34678	3.47307	3.25503	3.8208	0.851924	0.643611	-0.231203	aminoadipate-semialdehyde dehydrogenase	protein_coding	2.78374
ENSGALG00000027981	1	AASDHPPT	AASDHPPT	2.06892	2.20592	1.21127	1.6652	1.57884	1.23377	1.83186	1.49176	1.22799	0.743324	0.296295	aminoadipate-semialdehyde dehydrogenase-phosphopantetheinyl transferase	protein_coding	2.50873
ENSGALG00000008953	1	AASS	AASS	38.524	27.1289	18.3823	37.6339	41.3904	34.4251	27.9785	37.8052	0.740069	0.348693	-0.434268	aminoadipate-semialdehyde synthase	protein_coding	0.802944
ENSGALG00000005420	19	AATF	AATF	7.52427	5.3092	4.57475	5.5098	5.74991	6.53295	5.79287	5.93273	0.976425	0.963792	-0.0344192	apoptosis antagonizing transcription factor	protein_coding	10.896
ENSGALG00000007334	14	ABAT	ABAT	2.92313	2.88996	2.90521	4.0388	5.25699	2.90512	2.9067	4.06049	0.715849	0.488766	-0.482273	4-aminobutyrate aminotransferase	protein_coding	1.01346
ENSGALG00000015433	Z	ABCA1	ABCA1	17.0941	13.8482	24.5149	24.0484	66.4362	38.638	18.4485	42.9606	0.429428	0.0043892	-1.21951	ATP-binding cassette, sub-family A (ABC1), member 1	protein_coding	0.00359914
ENSGALG00000003553	7	ABCA12	ABCA12	0.276668	0.690443	0.371032	0.510618	0.14028	0.159551	0.449173	0.27015	1.66268	0.537947	0.733509		protein_coding	0.733388
ENSGALG00000001226	17	ABCA2	ABCA2	9.05796	7.92348	8.87726	9.82868	5.90355	6.90503	8.61364	7.55112	1.14071	0.774663	0.189933	ATP-binding cassette, sub-family A (ABC1), member 2	protein_coding	1.47962
ENSGALG00000001967	14	ABCA3	ABCA3	65.549	66.1931	57.8334	87.1261	74.2926	79.0462	63.2325	80.1777	0.788655	0.473086	-0.342533	ATP-binding cassette, sub-family A (ABC1), member 3	protein_coding	1.38114
ENSGALG00000004333	18	ABCA5	ABCA5	2.51	2.61941	3.11678	2.63903	2.2811	2.43596	2.74926	2.45257	1.12097	0.852355	0.164745	ATP-binding cassette, sub-family A (ABC1), member 5	protein_coding	5.0909
ENSGALG00000021399	18	ABCA8	ABCA8	16.2798	10.2097	17.3026	9.77952	7.79412	6.27154	14.5523	7.94859	1.83081	0.00713737	0.872478	ATP-binding cassette, sub-family A (ABC1), member 8	protein_coding	0.00818057
ENSGALG00000021395	18	ABCA9	ABCA6	55.9308	66.8123	66.7916	43.8094	54.1551	37.1847	63.2542	45.0197	1.40503	0.219525	0.490605		protein_coding	0.0983065
ENSGALG00000008912	2	ABCB1	ABCB1	9.96866	7.05607	6.33369	8.8042	6.63608	2.71007	7.77403	6.04677	1.28565	0.678619	0.362498	ATP-binding cassette, sub-family B (MDR/TAP), member 1-like B	protein_coding	1.43619e-06
ENSGALG00000011096	3	ABCB10	ABCB10	12.3459	9.89089	7.61759	10.1176	9.78686	8.6186	9.9449	9.50586	1.04619	0.95322	0.06514	ATP-binding cassette, sub-family B (MDR/TAP), member 10	protein_coding	1.429
ENSGALG00000010891	7	ABCB11	ABCB11	0.612731	0.57782	0.653476	1.873	0.551151	0.734505	0.614522	1.05384	0.583127	0.369871	-0.778118	ATP-binding cassette, sub-family B (MDR/TAP), member 11	protein_coding	0.0171784
ENSGALG00000011648	7	ABCB6	ABCB6	4.0727	3.77602	3.39686	3.02849	3.08058	3.1902	3.74846	3.10019	1.20911	0.723326	0.273944	ATP-binding cassette, sub-family B (MDR/TAP), member 6	protein_coding	0.229312
ENSGALG00000007788	4	ABCB7	ABCB7	6.07112	5.40281	6.70533	7.94417	9.14541	8.24028	6.05527	8.44094	0.717369	0.223631	-0.479212	ATP-binding cassette, sub-family B (MDR/TAP), member 7	protein_coding	0.0202193
ENSGALG00000003736	15	ABCB9	ABCB9	3.62211	3.56064	3.04875	4.89975	3.3604	2.66126	3.41199	3.63922	0.937562	0.927357	-0.0930141	ATP-binding cassette, sub-family B (MDR/TAP), member 9	protein_coding	3.90138
ENSGALG00000006646	14	ABCC1	ABCC1	18.1361	18.8144	23.0506	18.0499	21.4753	22.3246	20	20.6144	0.970196	0.939966	-0.0436525	ATP-binding cassette, sub-family C (CFTR/MRP), member 1	protein_coding	7.67202
ENSGALG00000010419	3	ABCC10	ABCC10	3.65502	4.10199	4.38098	4.1464	3.7591	3.23423	4.04911	3.71251	1.09067	0.872079	0.125211	ATP-binding cassette, sub-family C (CFTR/MRP), member 10	protein_coding	2.74286
ENSGALG00000007522	18	ABCC3	ABCC3	9.79039	6.83612	10.5104	7.62387	16.9179	10.9395	9.02384	11.8097	0.764104	0.471609	-0.388159	ATP-binding cassette, sub-family C (CFTR/MRP), member 3	protein_coding	0.31745
ENSGALG00000016896	1	ABCC4	ABCC4	1.76223	1.24382	2.62375	3.77141	5.10793	5.87931	1.87167	4.91983	0.380434	0.00014486	-1.39428	ATP-binding cassette, sub-family C (CFTR/MRP), member 4	protein_coding	0.000103896
ENSGALG00000008369	9	ABCC5	ABCC5	23.7759	18.8338	19.1001	32.0177	54.6518	37.977	20.5464	41.5033	0.495054	0.00130786	-1.01434	ATP-binding cassette, sub-family C (CFTR/MRP), member 5	protein_coding	0.00128937
ENSGALG00000006698	14	ABCC6	ABCC6	6.6761	7.73085	7.16085	8.30517	6.33468	5.97879	7.1984	6.87368	1.04724	0.943854	0.0665925	ATP-binding cassette, sub-family C (CFTR/MRP), member 6	protein_coding	4.09816
ENSGALG00000006172	5	ABCC8	ABCC8	5.86041	7.67497	2.65246	9.82672	9.39168	8.33001	5.41843	9.18214	0.590105	0.0922255	-0.760957	ATP-binding cassette, sub-family C (CFTR/MRP), member 8	protein_coding	0.121197
ENSGALG00000013244	1	ABCC9	ABCC9	6.41273	5.28015	7.31814	8.60202	8.0145	9.23255	6.3282	8.61899	0.734216	0.145427	-0.445724	ATP-binding cassette, sub-family C (CFTR/MRP), member 9	protein_coding	0.326271
ENSGALG00000007142	1	ABCD2	ABCD2	30.769	24.6318	29.7706	46.3241	43.2757	41.9239	28.3534	43.8445	0.64668	0.035901	-0.628876	ATP-binding cassette, sub-family D (ALD), member 2	protein_coding	0.0462591
ENSGALG00000005647	8	ABCD3	ABCD3	30.6455	23.4607	25.7678	40.3126	26.9877	31.6271	26.5878	32.9972	0.805761	0.458284	-0.311576	ATP-binding cassette, sub-family D (ALD), member 3	protein_coding	1.47086
ENSGALG00000010229	5	ABCD4	ABCD4	16.1449	15.604	16.8835	12.4029	14.5099	14.5845	16.2097	13.832	1.1719	0.675871	0.228847	ATP-binding cassette, sub-family D (ALD), member 4	protein_coding	2.95337
ENSGALG00000009961	4	ABCE1	ABCE1	64.5107	60.4214	66.5945	54.5074	62.6799	62.7673	63.8237	59.9774	1.06413	0.912818	0.0896747	ATP-binding cassette, sub-family E (OABP), member 1	protein_coding	10.1792
ENSGALG00000013354	2	ABCF2	ABCF2	17.83	14.9764	16.048	14.8724	15.8971	18.8011	16.2713	16.5272	0.984514	0.963626	-0.022517	ATP-binding cassette, sub-family F (GCN20), member 2	protein_coding	4.07703
ENSGALG00000008480	9	ABCF3	ABCF3	36.8848	39.8224	36.6947	36.3468	33.4093	35.0031	37.8342	34.9257	1.08328	0.870775	0.1154	ATP-binding cassette, sub-family F (GCN20), member 3	protein_coding	7.5457
ENSGALG00000016164	1	ABCG1	ABCG1	1.12587	0.618566	0.584705	1.14617	2.54402	1.29628	0.773346	1.65864	0.466253	0.102829	-1.10082	ATP-binding cassette, sub-family G (WHITE), member 1	protein_coding	0.0934119
ENSGALG00000005792	6	ABCG2	ABCG2	91.9997	87.3571	61.254	97.5997	101.708	87.7128	80.2613	95.6554	0.839067	0.612446	-0.253143	ATP-binding cassette, sub-family G (WHITE), member 2	protein_coding	2.41937
ENSGALG00000006795	24	ABCG4	ABCG4	1.24387	0.830873	0.626442	0.382313	0.942742	0.50131	0.898108	0.607273	1.47892	0.613079	0.564543	ATP-binding cassette, sub-family G (WHITE), member 4	protein_coding	1.08597
ENSGALG00000015378	1	ABHD10	ABHD10	6.33352	4.44477	5.02674	5.86012	4.92696	4.35638	5.25732	5.04571	1.04194	0.974888	0.0592702	abhydrolase domain containing 10	protein_coding	8.04374
ENSGALG00000001056	19	ABHD11	ABHD11	6.15418	6.0899	6.1604	4.75935	3.73018	3.4811	6.13605	3.98904	1.53823	0.278266	0.62127	abhydrolase domain containing 11	protein_coding	0.447899
ENSGALG00000008525	3	ABHD12	ABHD12	62.974	61.4647	62.1847	37.3292	77.2898	38.9605	62.2153	51.1045	1.21741	0.691427	0.283818	abhydrolase domain containing 12	protein_coding	2.43616
ENSGALG00000020342	5	ABHD12B	ABHD12B	621.616	762.029	346.129	743.089	539.599	514.964	578.486	599.463	0.965007	0.959341	-0.0513882	abhydrolase domain containing 12B	protein_coding	2.14335
ENSGALG00000016853	1	ABHD13	ABHD13	13.4389	11.7998	13.3285	14.1605	16.6927	15.1039	12.8469	15.3147	0.838862	0.515958	-0.253495	abhydrolase domain containing 13	protein_coding	2.03538
ENSGALG00000028550	12	ABHD14A	ABHD14A	5.93154	8.94973	11.8928	6.69021	6.97808	4.87036	8.93941	6.17352	1.44802	0.477631	0.534086	abhydrolase domain containing 14A	protein_coding	0.78074
ENSGALG00000018810	28	ABHD17A	ABHD17A	22.9368	27.3773	28.8748	27.4017	27.8642	30.2622	26.4254	28.5137	0.926762	0.84378	-0.109728	family with sequence similarity 108, member A1	protein_coding	7.31054
ENSGALG00000006689	10	ABHD2	ABHD2	12.3983	10.568	13.7581	20.3269	29.643	26.7406	12.2285	25.5585	0.478449	0.000171269	-1.06356	abhydrolase domain containing 2	protein_coding	0.000161034
ENSGALG00000014938	2	ABHD3	ABHD3	33.5346	53.8806	41.1572	79.5954	37.1819	38.2954	43.0086	51.743	0.831195	0.713029	-0.266741	abhydrolase domain containing 3	protein_coding	0.049079
ENSGALG00000011510	2	ABHD5	ABHD5	113.38	77.7613	96.2738	175.432	173.609	170.334	95.5973	173.128	0.552177	0.00458057	-0.856797	abhydrolase domain containing 5	protein_coding	0.00534616
ENSGALG00000005696	12	ABHD6	ABHD6	64.5527	81.7649	58.0945	132.059	151.296	140.768	68.3038	141.343	0.483248	0.000157344	-1.04916	abhydrolase domain containing 6	protein_coding	0.00014997
ENSGALG00000006019	8	ABHD7	EPHX4	11.0259	9.38431	18.449	24.6604	35.6796	20.2129	12.9287	26.8192	0.482067	0.00302031	-1.05269	epoxide hydrolase 4	protein_coding	0.00286912
ENSGALG00000007547	2	ABI1	ABI1	45.7656	50.1531	48.0626	64.8079	54.321	60.136	48.0363	59.7747	0.803623	0.368529	-0.315409		protein_coding	1.16842
ENSGALG00000008714	7	ABI2	ABI2	14.3447	13.8584	15.5949	25.456	16.636	20.9203	14.5973	21.0189	0.694482	0.111605	-0.525992	abl-interactor 2	protein_coding	0.21218
ENSGALG00000001287	27	ABI3	ABI3	19.854	8.79951	11.718	15.1102	19.4667	19.7792	13.3924	18.1162	0.739249	0.43265	-0.435868	ABI family, member 3	protein_coding	0.0481106
ENSGALG00000015307	1	ABI3BP	ABI3BP	10.2338	19.4453	34.9226	9.11141	9.92651	10.101	21.5535	9.71254	2.21914	0.00925706	1.15		protein_coding	0.00804961
ENSGALG00000003875	17	ABL1	ABL1	47.0305	47.9579	58.9262	46.9195	39.6377	46.0794	51.2986	44.2291	1.15984	0.721624	0.213925	c-abl oncogene 1, non-receptor tyrosine kinase	protein_coding	3.37326
ENSGALG00000004213	8	ABL2	ABL2	5.30456	2.83897	3.6772	4.58747	6.1339	5.78653	3.92549	5.50109	0.713584	0.307187	-0.486846	c-abl oncogene 2, non-receptor tyrosine kinase	protein_coding	0.630973
ENSGALG00000009048	6	ABLIM1	ABLIM1	47.334	21.6003	32.789	63.8593	52.4005	57.8677	33.752	58.0635	0.581296	0.0221519	-0.782656	actin binding LIM protein 1	protein_coding	0.0283035
ENSGALG00000015559	4	ABLIM2	ABLIM2	0.423435	0.70159	0.739055	0.817367	0.703008	0.697505	0.623205	0.739289	0.842979	0.814799	-0.246431	actin binding LIM protein family, member 2	protein_coding	3.3064
ENSGALG00000002790	13	ABLIM3	ABLIM3	12.4107	9.29704	9.17598	18.7106	18.7164	18.9155	10.2797	18.7816	0.547327	0.00045866	-0.869525		protein_coding	4.66078e-35
ENSGALG00000004364	19	ABR	ABR	21.2104	19.2257	24.945	20.0782	20.3246	21.7851	21.7762	20.7316	1.05039	0.9345	0.0709218	active BCR-related	protein_coding	5.94652
ENSGALG00000005999	12	ABTB1	ABTB1	21.8671	20.1776	20.3258	23.1126	19.7554	18.3123	20.7864	20.3955	1.01916	0.98756	0.0273869	ankyrin repeat and BTB (POZ) domain containing 1	protein_coding	10.0172
ENSGALG00000005860	2	ACAA1	ACAA1	46.0936	46.2504	40.5466	54.0164	40.4979	40.373	44.3229	44.9778	0.985439	0.964619	-0.0211616	acetyl-CoA acyltransferase 1	protein_coding	3.2968
ENSGALG00000002777	Z	ACAA2	ACAA2	63.226	56.1746	43.7245	48.0952	43.5829	45.7389	54.3795	45.8143	1.18696	0.623439	0.247266	acetyl-CoA acyltransferase 2	protein_coding	2.52133
ENSGALG00000005439	19	ACACA	ACACA	19.9867	21.1241	17.4584	26.1319	18.1916	21.0592	19.5431	21.8072	0.896174	0.778403	-0.158149	acetyl-CoA carboxylase alpha	protein_coding	4.92197
ENSGALG00000005043	15	ACACB	ACACB	47.7689	18.6272	33.058	50.6374	60.102	74.3856	32.9706	61.7124	0.534262	0.0370656	-0.904381	acetyl-CoA carboxylase 2-like	protein_coding	0.0409845
ENSGALG00000019617	2	ACAD11	ACAD11	36.754	30.4467	22.9089	34.2074	29.8958	32.7235	30.0272	32.2846	0.93008	0.870663	-0.104574	acyl-CoA dehydrogenase family, member 11	protein_coding	8.32583
ENSGALG00000001557	24	ACAD8	ACAD8	22.714	23.4768	18.3898	22.7961	19.828	15.9409	21.5477	19.5171	1.10404	0.849791	0.142796	acyl-CoA dehydrogenase family, member 8	protein_coding	5.95107
ENSGALG00000005034	12	ACAD9	ACAD9	154.675	148.029	134.555	134.244	135.733	141.427	145.789	137.142	1.06305	0.924139	0.0882154	acyl-CoA dehydrogenase family, member 9	protein_coding	3.58791
ENSGALG00000002891	7	ACADL	ACADL	160.856	159.257	131.741	157.23	156.676	152.628	150.715	155.511	0.969161	0.943382	-0.045192	acyl-CoA dehydrogenase, long chain	protein_coding	10.6488
ENSGALG00000007072	15	ACADS	ACADS	33.3137	27.284	20.9161	26.1839	27.5614	29.0473	27.1596	27.5991	0.984076	0.964619	-0.0231589	acyl-CoA dehydrogenase, C-2 to C-3 short chain	protein_coding	3.94529
ENSGALG00000009656	6	ACADSB	ACADSB	16.3686	14.2548	14.9772	17.3952	17.2853	16.4215	15.1912	17.0333	0.891854	0.712884	-0.16512	acyl-CoA dehydrogenase, short/branched chain	protein_coding	4.31737
ENSGALG00000006725	10	ACAN	ACAN	0.553933	0.507658	0.517732	0.620069	0.446019	0.288442	0.526288	0.450811	1.16743	0.87378	0.223331	aggrecan	protein_coding	2.53363
ENSGALG00000007040	9	ACAP2	ACAP2	19.1218	15.4709	16.9099	15.4417	15.7153	16.0228	17.1491	15.7271	1.09042	0.856057	0.124879	ArfGAP with coiled-coil, ankyrin repeat and PH domains 2	protein_coding	4.50258
ENSGALG00000017163	1	ACAT1	ACAT1	179.516	116.441	96.0994	168.792	157.313	158.593	130.429	161.585	0.807187	0.548923	-0.309024	acetyl-CoA acetyltransferase 1	protein_coding	1.77631
ENSGALG00000011659	3	ACAT2	ACAT2	10.4478	11.7184	11.3069	14.4326	12.6507	14.2772	11.1691	13.7917	0.809842	0.524828	-0.304288	acetyl-CoA acetyltransferase 2	protein_coding	1.72477
ENSGALG00000009246	3	ACBD3	ACBD3	32.8554	29.32	29.5967	26.3509	28.764	28.7693	30.5793	27.9597	1.09369	0.847848	0.129208	acyl-CoA binding domain containing 3	protein_coding	6.5619
ENSGALG00000007519	2	ACBD5	ACBD5	52.0849	61.3895	50.4869	72.5647	79.8519	75.4638	54.7443	75.9484	0.72081	0.160924	-0.47231	acyl-CoA binding domain containing 5	protein_coding	0.284206
ENSGALG00000003924	8	ACBD6	ACBD6	18.377	17.7801	18.6431	18.0595	18.6279	16.8468	18.2668	17.8407	1.02389	0.982508	0.0340562	acyl-CoA binding domain containing 6	protein_coding	1.98322
ENSGALG00000019663	2	ACBD7	ACBD7	10.7053	5.55488	5.17144	13.8704	13.0198	17.0654	7.11579	14.6605	0.485372	0.0171983	-1.04284	acyl-CoA binding domain containing 7	protein_coding	0.0164918
ENSGALG00000011250	7	ACCN4	ASIC4	0.78438	0.84756	2.07586	0.606602	2.14634	0.576049	1.2348	1.10481	1.11765	0.942869	0.160472	acid-sensing (proton-gated) ion channel family member 4	protein_coding	0.0426145
ENSGALG00000007997	5	ACCS	ACCS	5.90757	5.51462	4.33785	5.77732	4.08987	4.75629	5.25475	4.87682	1.0775	0.918123	0.107681	1-aminocyclopropane-1-carboxylate synthase homolog	protein_coding	6.88615
ENSGALG00000021440	11	ACD	ACD	12.3028	11.9036	12.7754	10.2209	9.6933	8.95746	12.3268	9.62221	1.28108	0.475169	0.357355	adrenocortical dysplasia homolog (mouse)	protein_coding	1.32968
ENSGALG00000000498	27	ACE	ACE	3.16664	1.86161	4.20934	2.47958	3.94408	4.62399	3.06794	3.68274	0.833058	0.752889	-0.263511	angiotensin I converting enzyme (peptidyl-dipeptidase A) 1	protein_coding	2.85714
ENSGALG00000027054	25	ACKR1	ACKR1	1.88302	0.672627	2.27195	1.57505	2.26459	3.63048	1.60009	2.49524	0.641258	0.545828	-0.641023	c-X-C chemokine receptor type 3-like	protein_coding	0.851494
ENSGALG00000021031	7	ACKR3	ACKR3	99.8276	215.752	131.558	143.737	150.474	115.706	149.906	136.596	1.09744	0.898009	0.134148	chemokine (C-X-C motif) receptor 7	protein_coding	6.69415
ENSGALG00000011706	2	ACKR4	ACKR4	224.104	424.845	213.076	354.207	202.224	217.234	288.995	258.101	1.1197	0.896393	0.16311	atypical chemokine receptor 4	protein_coding	0.0166345
ENSGALG00000003475	27	ACLY	ACLY	41.0098	42.2181	36.478	51.3807	36.0942	39.0006	39.9328	42.1804	0.946714	0.903399	-0.0789993	ATP citrate lyase	protein_coding	0.000671684
ENSGALG00000002162	Z	ACO1	ACO1	43.2844	54.0652	46.101	53.3344	67.4335	50.088	47.9067	56.9171	0.841692	0.605004	-0.248636	aconitase 1, soluble	protein_coding	2.43329
ENSGALG00000011950	1	ACO2	ACO2	122.653	99.5702	93.2728	108.234	105.377	103.709	105.086	105.777	0.993462	0.982508	-0.00946389	aconitase 2, mitochondrial	protein_coding	36.8231
ENSGALG00000010785	8	ACOT11	ACOT11	1.73253	2.40534	2.49787	1.40857	1.94408	1.64477	2.21651	1.66502	1.33122	0.655665	0.412748	acyl-CoA thioesterase 11	protein_coding	0.32806
ENSGALG00000008752		ACOT1L	ACOT1	1.02582	1.1348	1.08468	1.07028	0.950684	0.865023	1.0829	0.961046	1.12679	0.913175	0.172219		protein_coding	2.6538
ENSGALG00000023243	5	ACOT2L	ACOT2	4.56532	3.20426	3.15508	3.51609	5.03837	3.1911	3.63439	3.90988	0.92954	0.924168	-0.105411	acyl-coenzyme A thioesterase 2, mitochondrial-like	protein_coding	3.64036
ENSGALG00000009292	5	ACOT4	ACOT2	4.12625	5.28843	4.44509	4.78434	3.58	3.22518	4.6296	3.86194	1.19878	0.801541	0.261564	acyl-coenzyme A thioesterase 2, mitochondrial-like	protein_coding	3.06442
ENSGALG00000000652	21	ACOT7	ACOT7	14.4731	12.7368	16.9078	13.4049	15.5305	18.585	14.6919	15.8452	0.927213	0.868587	-0.109028	acyl-CoA thioesterase 7	protein_coding	0.000475973
ENSGALG00000006842	20	ACOT8	ACOT8	10.0022	11.1736	11.4965	9.75039	9.60365	9.16673	10.8998	9.50635	1.14658	0.708084	0.197341	acyl-CoA thioesterase 8	protein_coding	0.487003
ENSGALG00000016351	1	ACOT9	ACOT9	27.7772	30.3687	29.1065	28.0812	31.6529	32.8484	29.1095	30.8613	0.943235	0.883379	-0.0843104	acyl-CoA thioesterase 9	protein_coding	7.33928
ENSGALG00000002159	18	ACOX1	ACOX1	286.009	208.034	187.674	176.981	178.376	212.312	226.934	189.26	1.19906	0.728287	0.261904	acyl-CoA oxidase 1, palmitoyl	protein_coding	2.78074
ENSGALG00000007132	12	ACOX2	ACOX2	1.43623	1.91971	3.54001	5.19471	3.71736	2.83478	2.29945	3.91473	0.587385	0.258037	-0.767623	acyl-CoA oxidase 2, branched chain	protein_coding	0.241781
ENSGALG00000015591	4	ACOX3	ACOX3	4.80188	4.99813	3.88817	3.80074	3.84146	2.6634	4.56726	3.4323	1.33067	0.458314	0.412156	acyl-CoA oxidase 3, pristanoyl	protein_coding	0.318196
ENSGALG00000016363	3	ACP1	ACP1	78.6924	64.336	87.0065	58.1178	56.5582	57.1767	76.5716	57.288	1.33661	0.215992	0.418577	acid phosphatase 1, soluble	protein_coding	0.516017
ENSGALG00000008211	5	ACP2	ACP2	27.6807	25.5322	27.5302	23.7306	33.0689	27.2684	26.9057	28.006	0.960712	0.921515	-0.0578234	acid phosphatase 2, lysosomal	protein_coding	1.11197
ENSGALG00000015485	1	ACP6	ACP6	8.73262	8.19256	9.93421	8.22606	10.2747	8.63199	8.94925	9.03987	0.989975	0.977418	-0.0145354	acid phosphatase 6, lysophosphatidic	protein_coding	0.746534
ENSGALG00000020322	4	ACRC	ACRC	0.645036	0.544254	1.07816	0.759368	1.47566	0.919457	0.755164	1.04968	0.719423	0.663655	-0.475088	acidic repeat containing	protein_coding	1.39691
ENSGALG00000003286	10	ACSBG1	ACSBG1	0.640896	0.681301	0.618615	0.654381	0.35235	0.520977	0.647437	0.509633	1.2704	0.786224	0.345282	acyl-CoA synthetase bubblegum family member 1	protein_coding	0.275563
ENSGALG00000001749	28	ACSBG2	ACSBG2	14.0724	17.0425	21.8846	12.7367	39.3888	19.2189	17.6763	23.728	0.744955	0.541467	-0.424775	acyl-CoA synthetase bubblegum family member 2	protein_coding	7.37602e-09
ENSGALG00000019768	18	ACSF2	ACSF2	23.2806	24.2356	29.9625	14.3656	17.1334	12.1179	25.826	14.5286	1.7776	0.00222741	0.82993	acyl-CoA synthetase family member 2	protein_coding	0.00268385
ENSGALG00000006223	11	ACSF3	ACSF3	2.74899	3.29826	2.77733	3.35359	3.08541	3.09591	2.94652	3.1784	0.927043	0.915568	-0.109292	acyl-CoA synthetase family member 3	protein_coding	8.18786
ENSGALG00000010628	4	ACSL1	ACSL1	772.588	645.419	463.043	912.299	736.912	795.286	626.945	815.131	0.769134	0.616154	-0.378693	acyl-CoA synthetase long-chain family member 1	protein_coding	0.276636
ENSGALG00000005206	9	ACSL3	ACSL3	5.13966	4.36392	5.42974	6.22785	7.23115	7.16661	4.97274	6.87481	0.723328	0.239347	-0.467277	acyl-CoA synthetase long-chain family member 3	protein_coding	0.0548848
ENSGALG00000008088	4	ACSL4	ACSL4	72.2483	36.978	43.2444	45.5551	56.8014	76.838	50.6329	59.7426	0.847517	0.716997	-0.238685	acyl-CoA synthetase long-chain family member 4	protein_coding	0.215985
ENSGALG00000008840	6	ACSL5	ACSL5	6.53526	4.32896	3.29065	6.58629	7.44675	5.17175	4.7087	6.39669	0.736115	0.462207	-0.441997	acyl-CoA synthetase long-chain family member 5	protein_coding	1.04572
ENSGALG00000006644	13	ACSL6	ACSL6	0.538129	0.550657	0.412458	1.79815	0.789788	0.630027	0.500715	1.07165	0.467237	0.147267	-1.09777	acyl-CoA synthetase long-chain family member 6	protein_coding	0.134151
ENSGALG00000008632	3	ACSS1	ACSS1	61.6096	49.1822	40.6888	49.9701	47.1385	45.6144	50.4601	47.577	1.0606	0.926158	0.0848814	acyl-CoA synthetase short-chain family member 1	protein_coding	3.62174
ENSGALG00000003362	20	ACSS2	ACSS2	170.408	144.697	103.15	185.947	230.338	180.652	139.418	198.878	0.701021	0.267093	-0.51247	acyl-CoA synthetase short-chain family member 2	protein_coding	0.521188
ENSGALG00000010940	1	ACSS3	ACSS3	15.9169	19.1884	10.9895	26.376	16.0544	21.5966	15.405	21.3609	0.721178	0.274725	-0.471573	acyl-CoA synthetase short-chain family member 3	protein_coding	0.000309092
ENSGALG00000011086	3	ACTA1	ACTA1	27.2268	14.7279	19.133	25.0327	23.078	35.5421	20.2888	27.9068	0.727019	0.32337	-0.459935	actin, alpha 1, skeletal muscle	protein_coding	0.00265139
ENSGALG00000006343	6	ACTA2	ACTA2	200.051	111.136	236.223	140.493	173.333	223.52	181.751	179.131	1.01462	0.994057	0.0209418	actin, gamma 2, smooth muscle, enteric	protein_coding	0.00285202
ENSGALG00000009621	14	ACTB	ACTB	2832.26	2536.09	2891.37	2498.71	2775.88	2896.41	2751.58	2723.49	1.01031	0.997672	0.0148019	actin, beta	protein_coding	0.396997
ENSGALG00000009844	5	ACTC1	ACTC1	1.00401	0.502988	0.178462	0.574872	0.489181	0.633935	0.559245	0.566506	0.987182	0.990186	-0.018612	actin, alpha, cardiac muscle 1	protein_coding	0.00556228
ENSGALG00000001381	10	ACTG1	ACTG1	56.6052	72.5653	67.7456	59.5732	56.735	59.0165	65.7549	58.449	1.125	0.774117	0.169921	Actin, gamma 1	protein_coding	4.55575
ENSGALG00000028749	18	ACTG2	ACTG2	1625.65	1469.76	1840.78	1276.42	1323.63	1280.3	1644.14	1293.38	1.2712	0.6662	0.34619	actin, cytoplasmic 2-like	protein_coding	1.92437
ENSGALG00000009061	9	ACTL6A	ACTL6A	14.3089	12.202	11.9625	12.6117	14.6408	14.2653	12.8165	13.8376	0.926209	0.841285	-0.11059	actin-like 6A	protein_coding	7.60725
ENSGALG00000009474	5	ACTN1	ACTN1	65.8291	60.9063	114.185	60.8719	66.5702	85.9703	80.1777	71.1526	1.12684	0.85979	0.172284	actinin, alpha 1	protein_coding	1.4976
ENSGALG00000012041	5	ACTR10	ACTR10	32.6149	35.1305	29.9379	30.2344	25.7551	25.5793	32.5951	27.1929	1.19866	0.573354	0.261423	actin-related protein 10 homolog (S. cerevisiae)	protein_coding	2.1932
ENSGALG00000008086	6	ACTR1A	ACTR1A	105.203	111.921	92.8207	91.7295	76.5193	87.1525	103.424	85.1656	1.21439	0.589539	0.280234	ARP1 actin-related protein 1 homolog A, centractin alpha (yeast)	protein_coding	2.10374
ENSGALG00000008779	3	ACTR2	ACTR2	92.5072	91.9584	87.9502	79.7626	108.922	89.6157	90.8369	92.7128	0.979766	0.9636	-0.0294903	ARP2 actin-related protein 2 homolog (yeast)	protein_coding	18.5962
ENSGALG00000012159	7	ACTR3	ACTR3	96.8427	90.8977	120.212	105.083	129.699	111.296	102.58	115.312	0.889581	0.753049	-0.168803	ARP3 actin-related protein 3 homolog (yeast)	protein_coding	1.2413
ENSGALG00000006292	2	ACTR3B	ACTR3B	13.8378	12.2689	11.8805	15.5568	11.5115	13.8321	12.6577	13.6409	0.927924	0.864711	-0.107921	ARP3 actin-related protein 3 homolog B (yeast)	protein_coding	2.05196
ENSGALG00000003559	20	ACTR5	ACTR5	4.35311	3.70375	3.29678	3.8656	4.15934	3.14683	3.78239	3.7211	1.01647	0.993916	0.023569	ARP5 actin-related protein 5 homolog (yeast)	protein_coding	3.70771
ENSGALG00000011559	1	ACTR6	ACTR6	41.5712	42.0341	46.6686	34.5431	36.3114	38.9302	43.4296	36.5993	1.18662	0.58025	0.246863	ARP6 actin-related protein 6 homolog (yeast)	protein_coding	2.3505
ENSGALG00000005385	12	ACTR8	ACTR8	12.1949	10.7858	11.4147	10.2633	11.7901	12.9903	11.459	11.6835	0.980788	0.962398	-0.027987	ARP8 actin-related protein 8 homolog (yeast)	protein_coding	0.732119
ENSGALG00000012551	7	ACVR1	ACVR1	42.1707	42.5244	51.2853	35.9891	46.2743	45.8109	45.3215	42.6808	1.06187	0.918123	0.0866091	activin A receptor, type I	protein_coding	10.6008
ENSGALG00000014631	LGE22C19W28_E50C23	ACVR1B	ACVR1B	37.2081	30.0685	30.8794	41.841	37.8946	44.4703	32.6865	41.4162	0.789221	0.308858	-0.341499	activin A receptor, type IB	protein_coding	0.904419
ENSGALG00000012547	7	ACVR1C	ACVR1C	142.254	92.6337	79.1507	171.528	171.259	154.486	104.475	165.745	0.630337	0.127205	-0.665804	activin A receptor, type IC	protein_coding	0.191055
ENSGALG00000012444	7	ACVR2A	ACVR2A	34.2688	23.8797	27.3335	33.2178	35.8597	36.9653	28.4365	35.348	0.804473	0.397812	-0.313884	activin A receptor, type IIA	protein_coding	0.445286
ENSGALG00000027588	12	ACY1	ACY1	15.779	14.3605	18.7058	16.8999	14.3436	12.5776	16.2696	14.6051	1.11397	0.842154	0.155711	aminoacylase 1	protein_coding	4.76969
ENSGALG00000015779	3	ACY1L2	PM20D2	32.2453	26.7531	40.5025	20.8326	18.1475	32.6868	33.1149	23.9107	1.38494	0.304335	0.469827	peptidase M20 domain containing 2	protein_coding	0.363691
ENSGALG00000010307	5	ACYP1	ACYP1	10.8833	14.8862	11.7425	19.5046	13.7119	12.2235	12.5367	15.1461	0.827715	0.709357	-0.272794	acylphosphatase 1, erythrocyte (common) type	protein_coding	0.234232
ENSGALG00000027632	3	ACYP2	ACYP2	28.2138	26.2886	32.575	25.8925	21.6463	18.3925	29.0117	21.9669	1.3207	0.56703	0.401302	acylphosphatase 2, muscle type	protein_coding	1.41298
ENSGALG00000004170	20	ADA	ADA	30.1168	31.7608	28.5319	31.0773	53.6152	34.965	30.1611	39.8388	0.757079	0.310652	-0.401485	adenosine deaminase	protein_coding	0.773758
ENSGALG00000004038	10	ADAL	ADAL	3.58799	4.22234	4.48757	5.02222	4.60125	4.22554	4.10391	4.61539	0.889179	0.851354	-0.169454	adenosine deaminase-like	protein_coding	3.02305
ENSGALG00000004212	10	ADAM10	ADAM10	24.7149	19.7288	27.7776	32.1825	38.2271	36.7806	24.0353	35.7225	0.672835	0.0422658	-0.571676	ADAM metallopeptidase domain 10	protein_coding	0.0739332
ENSGALG00000027622	27	ADAM11	ADAM11	0.590707	0.526444	0.227688	1.11831	0.490704	0.915303	0.448305	0.842711	0.53198	0.252108	-0.910556	ADAM metallopeptidase domain 11	protein_coding	0.276873
ENSGALG00000012740	6	ADAM12	ADAM12	4.00347	8.01516	35.4979	2.20771	9.44747	5.62305	15.8	5.74671	2.7494	0.12856	1.45912	ADAM metallopeptidase domain 12	protein_coding	0.00272564
ENSGALG00000016427	3	ADAM17	ADAM17	29.9598	29.519	29.3832	27.9023	27.4948	27.3714	29.6268	27.5904	1.07381	0.887149	0.102739	ADAM metallopeptidase domain 17	protein_coding	7.24695
ENSGALG00000003744	13	ADAM19	ADAM19	1.11798	2.66304	3.20309	1.45823	1.30682	1.54508	2.33655	1.43744	1.6255	0.356887	0.70088	ADAM metallopeptidase domain 19	protein_coding	0.509199
ENSGALG00000008976	2	ADAM22	ADAM22	1.07284	0.773664	1.20401	2.50032	1.98279	1.64135	1.01469	2.04075	0.497215	0.0494472	-1.00806		protein_coding	0.00485535
ENSGALG00000008582	7	ADAM23	ADAM23	1.11839	1.47449	2.91306	2.56308	2.4727	3.00609	1.83566	2.682	0.684439	0.495553	-0.547006	ADAM metallopeptidase domain 23	protein_coding	0.905936
ENSGALG00000000357	22	ADAM28	ADAM28	1.90022	1.95485	1.26159	0.992632	3.9297	2.85499	1.70769	2.58834	0.659765	0.480716	-0.599976	ADAM metallopeptidase domain 28	protein_coding	0.244625
ENSGALG00000016038	4	ADAM33	ADAM33	8.22753	9.85341	17.9343	7.61538	7.88866	9.23052	11.9996	8.24703	1.45502	0.257138	0.541039	ADAM metallopeptidase domain 33	protein_coding	0.395642
ENSGALG00000003437	6	ADAM8	ADAM8	1.54569	2.33021	7.96452	1.00083	3.87497	1.83523	3.93982	2.23128	1.76572	0.488932	0.820259		protein_coding	0.59607
ENSGALG00000003398	22	ADAM9	ADAM9	45.6454	50.5208	50.8698	42.1855	41.1164	40.6352	49.0511	41.314	1.18728	0.624013	0.247654	ADAM metallopeptidase domain 9	protein_coding	2.5197
ENSGALG00000026763	22	ADAM9L	ADAM18	3.04713	2.23629	2.1514	2.93672	2.14443	3.3324	2.47414	2.80811	0.881068	0.865534	-0.182674		protein_coding	1.02047
ENSGALG00000015792	1	ADAMTS1	ADAMTS1	127.986	74.15	47.9899	41.4248	52.2852	142.768	83.1731	78.9047	1.05409	0.971971	0.0760047	ADAM metallopeptidase with thrombospondin type 1 motif, 1	protein_coding	0.280573
ENSGALG00000001544	28	ADAMTS10	ADAMTS10	3.32003	4.09329	11.6399	3.22602	4.41111	4.47947	6.34021	4.038	1.57014	0.37816	0.650889	ADAM metallopeptidase with thrombospondin type 1 motif, 10	protein_coding	0.58099
ENSGALG00000003295	Z	ADAMTS12	ADAMTS12	8.31232	9.30645	14.9981	8.45446	11.103	12.0045	10.8683	10.5197	1.03314	0.973696	0.0470318	ADAM metallopeptidase with thrombospondin type 1 motif, 12	protein_coding	2.4678
ENSGALG00000003028	17	ADAMTS13	ADAMTS13	3.50522	2.86008	3.56804	3.91842	4.04509	2.7487	3.30698	3.56792	0.926864	0.884883	-0.109571	A disintegrin and metalloproteinase with thrombospondin motifs 13-like	protein_coding	0.218357
ENSGALG00000001407	24	ADAMTS15	ADAMTS15	20.6373	25.1859	25.9316	14.0434	21.5013	19.9908	23.9483	18.5032	1.29427	0.381763	0.372144	ADAM metallopeptidase with thrombospondin type 1 motif, 15	protein_coding	1.02585
ENSGALG00000007069	10	ADAMTS17	ADAMTS17	0.203594	0.334441	0.392239	0.387568	0.68885	0.559021	0.311123	0.544892	0.570981	0.285022	-0.808485	ADAM metallopeptidase with thrombospondin type 1 motif, 17	protein_coding	0.352539
ENSGALG00000000151	Z	ADAMTS19	ADAMTS19	4.85445	5.42445	6.60582	4.06898	3.58171	3.52444	5.63065	3.72521	1.5115	0.0794578	0.595979	ADAM metallopeptidase with thrombospondin type 1 motif, 19	protein_coding	0.133323
ENSGALG00000006000	13	ADAMTS2	ADAMTS2	67.6022	79.1626	89.4291	60.3028	55.6787	79.3927	78.7907	65.1562	1.20926	0.696426	0.274124	ADAM metallopeptidase with thrombospondin type 1 motif, 2	protein_coding	2.37802
ENSGALG00000011623	4	ADAMTS3	ADAMTS3	2.1187	2.30929	7.21477	1.72527	2.54081	2.52345	3.87234	2.26261	1.71145	0.294629	0.77522	ADAM metallopeptidase with thrombospondin type 1 motif, 3	protein_coding	0.380059
ENSGALG00000026124		ADAMTS4	ADAMTS4	2.49431	1.23432	2.80943	1.05778	2.00691	8.5783	2.16975	3.89263	0.557398	0.523995	-0.84322		protein_coding	0.621421
ENSGALG00000015795	1	ADAMTS5	ADAMTS5	5.67446	4.14103	5.95972	9.92807	11.2468	15.2944	5.24766	12.1629	0.431447	0.000101129	-1.21275	ADAM metallopeptidase with thrombospondin type 1 motif, 5	protein_coding	8.3388e-05
ENSGALG00000014751	Z	ADAMTS6	ADAMTS6	0.470618	1.06819	2.15381	0.528264	0.880201	0.915303	1.23226	0.774477	1.59108	0.484728	0.670007	ADAM metallopeptidase with thrombospondin type 1 motif, 6	protein_coding	0.723468
ENSGALG00000008164	10	ADAMTS7	ADAMTS7	11.0967	7.16905	8.6141	11.6506	10.8121	11.4573	8.9375	11.3087	0.79032	0.360623	-0.339491		protein_coding	1.06225
ENSGALG00000001370	24	ADAMTS8	ADAMTS8	8.62364	15.3929	5.82416	17.8111	5.69878	11.7081	10.008	11.7603	0.850999	0.845278	-0.232771	ADAM metallopeptidase with thrombospondin type 1 motif, 8	protein_coding	0.105182
ENSGALG00000007392	12	ADAMTS9	ADAMTS9	21.3686	13.1423	16.1152	24.7134	38.6266	34.6805	16.8289	32.6531	0.515385	0.00290107	-0.956278	ADAM metallopeptidase with thrombospondin type 1 motif, 9	protein_coding	7.30801e-07
ENSGALG00000020554	Z	ADAMTSL1	ADAMTSL1	0.886653	0.758845	1.05951	0.959767	0.903536	1.37305	0.900649	1.07997	0.833955	0.716446	-0.261958	ADAMTS-like 1	protein_coding	1.71175e-09
ENSGALG00000002955	17	ADAMTSL2	ADAMTSL2	70.3153	44.8965	62.8027	67.934	47.6948	62.4846	59.1763	59.413	0.996016	0.986907	-0.00575929	ADAMTS-like 2	protein_coding	2.71871
ENSGALG00000006104	10	ADAMTSL3	ADAMTSL3	0.32116	0.436593	1.92165	0.73841	3.60227	2.53178	0.890895	2.2864	0.38965	0.158294	-1.35975	ADAMTS-like 3	protein_coding	0.0498746
ENSGALG00000024298	28	ADAMTSL5	ADAMTSL5	3.66826	4.32407	1.56133	5.57574	3.02412	2.92864	3.19418	3.84373	0.831012	0.839782	-0.267059	ADAMTS-like 5	protein_coding	0.315013
ENSGALG00000021475	25	ADAR	ADAR	18.4393	15.6221	18.9039	18.2254	18.3653	19.1356	17.6374	18.577	0.94942	0.892467	-0.0748814		protein_coding	11.9184
ENSGALG00000007527	7	ADARB1	ADARB1	12.8999	12.5626	14.8891	12.7992	12.3081	15.4241	13.4474	13.5159	0.994929	0.981582	-0.00733468	adenosine deaminase, RNA-specific, B1	protein_coding	2.41387
ENSGALG00000000908	11	ADAT1	ADAT1	39.4939	28.6167	23.6538	42.7078	35.3658	38.2755	30.5485	38.7957	0.787421	0.399632	-0.344794	adenosine deaminase, tRNA-specific 1	protein_coding	1.15905
ENSGALG00000019976	3	ADAT2	ADAT2	35.0863	40.4876	34.0777	33.5403	28.4656	24.8124	36.6041	28.9324	1.26516	0.540208	0.339319	adenosine deaminase, tRNA-specific 2	protein_coding	1.59204
ENSGALG00000003614	23	ADC	AZIN2	25.3608	26.5611	20.2249	26.6454	18.212	19.8524	24.0755	21.5794	1.11567	0.83969	0.157913	arginine decarboxylase	protein_coding	5.31744
ENSGALG00000010504	5	ADCK1	ADCK1	2.15973	1.16809	1.50546	2.22698	1.87073	1.69306	1.60491	1.92973	0.831675	0.798642	-0.265908	aarF domain containing kinase 1	protein_coding	1.8524
ENSGALG00000012863	1	ADCK2	ADCK2	5.58036	6.37079	4.80572	4.94182	4.67427	3.59404	5.5947	4.40072	1.27132	0.59339	0.346322	aarF domain containing kinase 2	protein_coding	1.71341
ENSGALG00000013060	2	ADCY2	ADCY2	0.902406	0.737525	1.05826	0.407195	0.656902	0.758634	0.898179	0.608338	1.47645	0.509183	0.562131	adenylate cyclase 2 (brain)	protein_coding	0.905808
ENSGALG00000016608	3	ADCY3	ADCY3	7.10354	5.08896	3.85859	4.90142	4.0394	4.40324	5.34284	4.44935	1.20081	0.712884	0.264011	adenylate cyclase 3	protein_coding	2.70021
ENSGALG00000011699	7	ADCY5	ADCY5	19.2508	12.7129	10.4496	17.6139	11.8185	15.9883	14.111	15.1522	0.931285	0.892467	-0.102705	adenylate cyclase 5	protein_coding	0.079176
ENSGALG00000003837	11	ADCY7	ADCY7	1.32512	0.995577	1.96024	3.56206	5.44202	4.15664	1.424	4.38331	0.324868	2.5032e-05	-1.62208	adenylate cyclase 7	protein_coding	1.54321e-05
ENSGALG00000007779	14	ADCY9	ADCY9	33.6102	26.6182	26.7307	32.0244	29.8779	33.3188	28.9562	31.7477	0.912072	0.805688	-0.132781	adenylate cyclase 9	protein_coding	0.953929
ENSGALG00000005223	2	ADCYAP1R1	ADCYAP1R1	2.6095	2.19147	1.50151	5.18996	3.17731	2.6901	2.0999	3.68556	0.569764	0.183398	-0.811562	adenylate cyclase activating polypeptide 1 (pituitary) receptor type I	protein_coding	0.225982
ENSGALG00000015664	4	ADD1	ADD1	78.977	89.7989	88.348	76.223	75.8341	74.4626	85.7932	75.5073	1.13622	0.789392	0.184247	adducin 1 (alpha)	protein_coding	4.28443
ENSGALG00000026948	22	ADD2	ADD2	2.0338	1.6264	2.66841	3.79419	3.64373	5.80547	2.10624	4.42	0.476524	0.0384033	-1.06938		protein_coding	0.00223456
ENSGALG00000008542	6	ADD3	ADD3	54.4364	65.5567	96.1337	59.6329	60.3912	62.5904	72.0501	60.8743	1.18359	0.729151	0.243165	adducin 3 (gamma)	protein_coding	0.674115
ENSGALG00000015090	Z	ADFP	PLIN2	117.909	90.2522	130.554	122.022	232.519	248.2	112.694	200.796	0.561233	0.0396896	-0.833329	perilipin 2	protein_coding	0.0438594
ENSGALG00000016160	2	ADGRB1	ADGRB1	2.9877	2.39792	2.05369	3.94151	1.57166	1.78609	2.4779	2.43546	1.01743	0.993916	0.0249256	brain-specific angiogenesis inhibitor 1	protein_coding	0.152384
ENSGALG00000028634	23	ADGRB2	ADGRB2	0.242843	0.223802	0.345322	0.604122	0.338989	0.370133	0.270564	0.437592	0.618303	0.392106	-0.693613	brain-specific angiogenesis inhibitor 2	protein_coding	0.56531
ENSGALG00000001094	17	ADGRD2	ADGRD2	0.585448	0.595111	0.591043	1.1579	0.79748	0.797531	0.590774	0.917392	0.643971	0.367174	-0.634933	G protein-coupled receptor 144	protein_coding	0.0152813
ENSGALG00000020160	4	ADH1B	ADH6	0.717421	1.36211	0.743591	3.43248	0.786377	0.567482	0.9462	1.59686	0.592537	0.561257	-0.755024	alcohol dehydrogenase 6 (class V)	protein_coding	0.743364
ENSGALG00000012250	4	ADH1C	ADH1C	4.42607	7.60243	4.66852	19.2123	10.6856	10.4755	5.59115	13.4658	0.415211	0.00108334	-1.26808	alcohol dehydrogenase 1C (class I), gamma polypeptide	protein_coding	0.000854312
ENSGALG00000012245	4	ADH5	ADH5	56.1296	52.7849	57.3747	57.6059	54.0302	44.767	55.4168	52.1249	1.06315	0.911657	0.0883486	alcohol dehydrogenase 5 (class III), chi polypeptide	protein_coding	2.63593
ENSGALG00000014185	2	ADHFE1	ADHFE1	15.8558	18.2379	12.1395	28.4004	20.6597	20.6486	15.4411	23.2434	0.664325	0.0842425	-0.59004	alcohol dehydrogenase, iron containing, 1	protein_coding	0.142774
ENSGALG00000025796	3	ADI1	ADI1	31.0535	36.868	25.0741	43.4686	32.845	32.7374	31.0654	36.3628	0.854319	0.654655	-0.227153	acireductone dioxygenase 1	protein_coding	2.04347
ENSGALG00000005554	9	ADIPOQ	ADIPOQ	138.072	189.659	161.11	133.93	144.528	165.849	163.336	148.116	1.10275	0.868751	0.14111	adiponectin, C1Q and collagen domain containing	protein_coding	0.0103488
ENSGALG00000000094	26	ADIPOR1	ADIPOR1	29.3344	30.506	26.8833	22.8748	26.2378	26.532	28.9304	25.2127	1.14745	0.707101	0.198434	adiponectin receptor 1	protein_coding	1.58074
ENSGALG00000013000	1	ADIPOR2	ADIPOR2	133.495	115.115	95.6675	98.8428	98.0082	101.798	114.739	99.5569	1.15249	0.768731	0.204757	adiponectin receptor 2	protein_coding	1.79141
ENSGALG00000005057	6	ADK	ADK	11.3234	14.2736	12.5742	14.9934	13.5905	11.4238	12.7477	13.3316	0.956201	0.934247	-0.064614	adenosine kinase	protein_coding	14.4589
ENSGALG00000005666	5	ADM	ADM	70.4169	131.149	65.9576	67.5269	72.3997	47.7585	89.6775	62.5283	1.43419	0.307187	0.520238		protein_coding	0.0713916
ENSGALG00000007989	20	ADNP	ADNP	45.482	38.6838	47.5338	49.1847	48.2791	49.4521	43.855	48.9755	0.895447	0.755487	-0.159319	activity-dependent neuroprotector homeobox	protein_coding	4.74197
ENSGALG00000012634	2	ADNP2	ADNP2	12.5218	11.1903	10.568	10.8319	11.6125	11.7415	11.4237	11.3953	1.00249	0.992244	0.00358711	ADNP homeobox 2	protein_coding	10.4433
ENSGALG00000000168	26	ADORA1	ADORA1	6.10911	4.69418	3.97535	19.8707	18.4868	17.8845	4.91968	18.7478	0.262413	1.53906e-12	-1.93009	adenosine A1 receptor	protein_coding	7.97404e-13
ENSGALG00000006642	15	ADORA2A	ADORA2A	7.6629	5.12457	4.52559	8.77338	7.12389	7.23902	5.75877	7.71338	0.746594	0.445816	-0.421604	adenosine A2a receptor	protein_coding	0.604244
ENSGALG00000014182	19	ADORA2B	ADORA2B	4.47531	8.16946	8.41702	6.87708	6.81032	10.9253	7.04343	8.21291	0.857605	0.810108	-0.221615	adenosine A2b receptor	protein_coding	2.33505
ENSGALG00000001788	10	ADPGK	ADPGK	13.0346	9.60752	12.1929	10.3882	11.4565	12.0889	11.5903	11.3122	1.02458	0.981582	0.0350314	ADP-dependent glucokinase	protein_coding	6.48897
ENSGALG00000015473	1	ADPRH	ADPRH	43.914	66.1916	45.5386	55.5831	35.5338	43.3971	52.0637	44.8686	1.16036	0.762456	0.214572	ADP-ribosylarginine hydrolase	protein_coding	3.46044
ENSGALG00000011899		ADPRHL	ADPRH	13.9173	20.3721	13.3905	23.5772	14.9665	16.6317	15.9484	18.4011	0.866707	0.782815	-0.206383	ADP-ribosylarginine hydrolase-like	protein_coding	3.20849
ENSGALG00000002304	23	ADPRHL2	ADPRHL2	24.2913	22.8356	19.894	17.8583	17.2623	17.4711	22.3447	17.5318	1.27452	0.337334	0.349958	ADP-ribosylhydrolase like 2	protein_coding	0.963927
ENSGALG00000001416	13	ADRA1B	ADRA1B	18.1344	11.2013	14.2688	17.6749	14.5482	13.0191	14.4932	15.0799	0.961098	0.939925	-0.0572444	adrenoceptor alpha 1B	protein_coding	13.4588
ENSGALG00000015974	4	ADRA1D	ADRA1D	0.450252	0.683604	0.183541	0.462843	0.761567	0.476158	0.441432	0.566041	0.779859	0.785067	-0.358715	adrenoceptor alpha 1D	protein_coding	1.11016e-05
ENSGALG00000023521	6	ADRA2A	ADRA2A	13.9774	6.42648	10.1077	7.8694	6.11072	5.08504	10.1231	6.35301	1.59343	0.233762	0.672132	adrenoceptor alpha 2A	protein_coding	0.000329677
ENSGALG00000008949	6	ADRB1	ADRB1	5.35027	2.84823	4.04946	2.36143	3.07822	2.78231	4.06675	2.74002	1.4842	0.472486	0.569688	adrenoceptor beta 1	protein_coding	0.829376
ENSGALG00000018763	JH376180.1	ADRBK1	GRK2	19.0026	16.8112	20.8598	20.6072	22.3548	24.2032	18.8757	22.3903	0.84303	0.540804	-0.246344	adrenergic, beta, receptor kinase 1	protein_coding	2.19532
ENSGALG00000005518	15	ADRBK2	ADRBK2	12.3176	9.69052	12.5194	14.1839	12.8827	12.655	11.4918	13.2415	0.867862	0.647431	-0.204463	adrenergic, beta, receptor kinase 2	protein_coding	1.43021
ENSGALG00000005200	20	ADRM1	ADRM1	71.4392	79.2217	73.6514	69.0196	62.003	64.2672	74.8466	65.1083	1.14957	0.695404	0.201096	adhesion regulating molecule 1	protein_coding	3.45807
ENSGALG00000012034	1	ADSL	ADSL	30.7472	33.372	28.2424	33.5695	33.0686	28.4752	30.8212	31.6977	0.972349	0.940213	-0.0404546	adenylosuccinate lyase	protein_coding	2.45213
ENSGALG00000010702	3	ADSS	ADSS	24.559	22.4077	29.8536	16.5829	37.8724	24.5615	25.586	26.2998	0.972858	0.961455	-0.0396986	adenylosuccinate synthase	protein_coding	2.52374
ENSGALG00000011618	5	ADSSL1	ADSSL1	51.3797	40.4424	34.8529	41.6244	39.2599	50.1763	42.1895	43.7049	0.965328	0.9345	-0.0509084	adenylosuccinate synthase like 1	protein_coding	11.4315
ENSGALG00000026606	2	ADTRP	ADTRP	10.7896	6.61945	7.39536	5.74027	6.0825	6.0747	8.24533	5.9658	1.3821	0.275117	0.466863	chromosome 2 open reading frame, human C6orf105	protein_coding	0.00161065
ENSGALG00000026047	JH376336.1	AEBP1	AEBP1	38.082	54.8253	72.3669	32.6616	55.7257	61.4932	55.1565	49.9415	1.10442	0.890874	0.143292	AE binding protein 1	protein_coding	2.59995
ENSGALG00000013136	1	AEBP2	AEBP2	9.31751	7.77522	9.36254	7.84774	11.9714	12.0262	8.80902	10.614	0.82994	0.694347	-0.268921	AE binding protein 2	protein_coding	2.58197
ENSGALG00000029174	28	AES	AES	27.281	31.2915	39.1672	19.5361	27.5118	21.4435	32.5929	22.8146	1.4286	0.144157	0.514604	amino-terminal enhancer of split	protein_coding	0.280132
ENSGALG00000015556	4	AFAP1	AFAP1	22.7226	23.3006	31.5297	22.164	21.0769	25.4948	25.8423	22.9189	1.12756	0.797113	0.173199	actin filament associated protein 1	protein_coding	0.412897
ENSGALG00000002704	13	AFAP1L1	AFAP1L1	10.2707	10.1669	11.3834	6.21007	9.23514	7.17734	10.6069	7.53509	1.40766	0.150955	0.493302	actin filament associated protein 1-like 1	protein_coding	0.164402
ENSGALG00000008999	6	AFAP1L2	AFAP1L2	15.0026	11.7442	11.5364	13.4899	11.0117	16.2117	12.7471	13.5815	0.938562	0.886858	-0.0914763	actin filament associated protein 1-like 2	protein_coding	1.09277
ENSGALG00000011045	4	AFF1	AFF1	18.3589	13.2292	11.6303	15.9964	12.029	11.0315	14.3855	13.0215	1.10475	0.862072	0.143716	AF4/FMR2 family, member 1	protein_coding	5.99843
ENSGALG00000009168	4	AFF2	AFF2	4.28037	2.37441	3.06986	4.3737	6.67499	5.93523	3.23004	5.65845	0.570835	0.0379775	-0.808853		protein_coding	0.0469523
ENSGALG00000016767	1	AFF3	AFF3	0.547432	0.569645	0.334046	0.149729	0.0951327	0.248862	0.484232	0.16573	2.92181	0.0184577	1.54686	AF4/FMR2 family, member 3	protein_coding	0.0101795
ENSGALG00000007126	13	AFF4	AFF4	3.78279	1.96166	4.85877	9.19764	10.7498	10.9715	3.51914	10.3051	0.341494	1.10429e-06	-1.55007	AF4/FMR2 family, member 4	protein_coding	7.12414e-07
ENSGALG00000013853	2	AFG3L2	AFG3L2	43.6424	30.4262	34.7281	36.3162	33.9071	36.3178	36.1938	35.5203	1.01896	0.988424	0.0270961	AFG3 ATPase family member 3-like 2 (S. cerevisiae)	protein_coding	2.49375
ENSGALG00000000109	18	AFMID	AFMID	22.9056	26.2402	29.8854	29.2427	24.0548	28.4833	26.3625	27.2728	0.966624	0.9345	-0.0489734	arylformamidase	protein_coding	0.256405
ENSGALG00000008828	3	AFTPH	AFTPH	19.9474	15.5829	14.2569	16.9402	16.5124	15.4053	16.5788	16.2848	1.01805	0.989985	0.0258112	aftiphilin	protein_coding	4.36053
ENSGALG00000010716	4	AGA	AGA	19.7614	22.9685	28.2198	21.3633	25.4487	19.4211	23.6626	22.0655	1.07238	0.904488	0.100817	aspartylglucosaminidase	protein_coding	5.35986
ENSGALG00000004045	7	AGAP1	AGAP1	11.5376	11.9967	13.1022	14.9719	11.9981	15.2693	12.2161	14.0885	0.867099	0.679053	-0.205731	ArfGAP with GTPase domain, ankyrin repeat and PH domain 1	protein_coding	0.809211
ENSGALG00000013341	2	AGAP3	AGAP3	9.73531	10.8351	11.798	10.951	8.99195	11.8921	10.7968	10.6188	1.01676	0.991505	0.0239774		protein_coding	0.0437379
ENSGALG00000024097	5	AGBL2	AGBL2	0.254165	0.534678	0.296551	0.790888	0.56347	0.832085	0.364018	0.72986	0.498751	0.159219	-1.00361		protein_coding	0.0280371
ENSGALG00000016520	3	AGBL5	AGBL5	2.63639	3.43133	3.47009	2.44715	2.33679	2.67886	3.18486	2.48876	1.2797	0.657419	0.355801	ATP/GTP binding protein-like 5	protein_coding	1.84772
ENSGALG00000004311	Z	AGGF1	AGGF1	5.88361	5.02732	5.54855	4.90864	4.96496	5.04105	5.48211	4.97183	1.10263	0.845707	0.140955	angiogenic factor with G patch and FHA domains 1	protein_coding	5.08742
ENSGALG00000012870	1	AGK	AGK	14.6613	14.6094	15.4601	11.8187	13.4821	8.97179	14.9125	11.4136	1.30655	0.397446	0.385766	acylglycerol kinase	protein_coding	1.03028
ENSGALG00000005407	8	AGL	AGL	7.26202	5.4722	7.12565	8.19872	11.7094	10.6397	6.60834	10.1781	0.649268	0.0343593	-0.623114		protein_coding	0.0551413
ENSGALG00000013678	21	AGMAT	AGMAT	1.62518	1.48092	1.38487	1.59901	0.75921	1.3659	1.49655	1.24335	1.20364	0.850632	0.2674	agmatine ureohydrolase (agmatinase)	protein_coding	3.14491
ENSGALG00000010792	2	AGMO	AGMO	0.512898	0.476665	0.394619	1.20985	0.667274	0.619932	0.461329	0.831912	0.554541	0.232533	-0.850635	alkylglycerol monooxygenase	protein_coding	0.273364
ENSGALG00000016189	2	AGO2	AGO2	1.21382	0.448706	1.08626	2.36612	3.05553	3.57337	0.910837	2.99915	0.303699	0.000703032	-1.71929	argonaute RISC catalytic component 2	protein_coding	0.000408909
ENSGALG00000023517	17	AGPAT2	AGPAT2	34.3597	30.107	31.1447	35.958	39.3387	39.2813	31.8529	38.1915	0.834031	0.510906	-0.261827	1-acylglycerol-3-phosphate O-acyltransferase 2	protein_coding	1.95131
ENSGALG00000016206	1	AGPAT3	AGPAT3	17.9534	21.8196	37.5825	16.42	39.6074	21.8258	25.7764	25.9044	0.99506	0.990186	-0.00714393	1-acylglycerol-3-phosphate O-acyltransferase 3	protein_coding	8.63642
ENSGALG00000011571	3	AGPAT4	AGPAT4	5.15794	10.3335	7.17719	9.62921	9.5386	9.34528	7.59443	9.50422	0.799059	0.660656	-0.323626	1-acylglycerol-3-phosphate O-acyltransferase 4	protein_coding	0.00780161
ENSGALG00000016329	3	AGPAT5	AGPAT5	20.7674	17.8	24.3291	16.8905	18.3408	18.2697	20.9408	17.8328	1.17429	0.645734	0.231786	1-acylglycerol-3-phosphate O-acyltransferase 5	protein_coding	2.78591
ENSGALG00000003518	22	AGPAT6	AGPAT6	28.5113	25.9575	22.1292	21.8475	23.7468	22.4347	25.5338	22.6732	1.12617	0.768487	0.171422	1-acylglycerol-3-phosphate O-acyltransferase 6 (lysophosphatidic acid acyltransferase, zeta)	protein_coding	4.48301
ENSGALG00000011221	4	AGPAT9	GPAT3	25.6723	28.0743	16.9446	56.0898	43.9133	29.6521	23.6087	43.218	0.54627	0.0133032	-0.872315	1-acylglycerol-3-phosphate O-acyltransferase 9	protein_coding	0.0152504
ENSGALG00000003063	10	AGPHD1	HYKK	5.92643	5.19837	5.01924	5.20537	5.47652	5.15166	5.3787	5.27701	1.01927	0.992179	0.0275353	hydroxylysine kinase	protein_coding	2.9937
ENSGALG00000009236	7	AGPS	AGPS	12.5174	10.8839	13.1616	13.5777	15.1392	13.4395	12.1772	14.0482	0.866816	0.63697	-0.206202	alkylglycerone phosphate synthase	protein_coding	3.08907
ENSGALG00000002041	21	AGRN	AGRN	14.7786	12.332	12.1617	13.9185	11.8002	11.9274	13.0815	12.5514	1.04223	0.947545	0.0596744	agrin	protein_coding	0.143717
ENSGALG00000011117	3	AGT	AGT	1.42429	1.57613	1.19867	5.92067	4.36716	3.07396	1.40147	4.4517	0.314817	0.000342204	-1.66741	angiotensinogen (serpin peptidase inhibitor, clade A, member 8)	protein_coding	0.00020523
ENSGALG00000012595	Z	AGTPBP1	AGTPBP1	0.649125	0.52568	0.716193	0.439825	1.34804	0.611712	0.629449	0.797808	0.788973	0.762215	-0.341953	ATP/GTP binding protein 1	protein_coding	2.22901
ENSGALG00000024000	9	AGTR1	AGTR1	66.7819	58.4971	44.3599	45.4779	64.3619	31.7082	56.5487	47.1199	1.2001	0.704132	0.263158	angiotensin II receptor, type 1	protein_coding	2.6757
ENSGALG00000005936	4	AGTR2	AGTR2	11.3351	14.4216	19.3155	11.5245	13.2336	7.89323	15.036	10.8712	1.38311	0.436489	0.467913	angiotensin II receptor, type 2	protein_coding	0.932843
ENSGALG00000004623	21	AGTRAP	AGTRAP	41.7983	42.4903	28.8303	34.7047	40.3626	34.1337	37.7498	36.3863	1.03747	0.962256	0.0530741	angiotensin II receptor-associated protein	protein_coding	18.1304
ENSGALG00000004841	5	AGTRL1	APLNR	4.88705	5.18746	4.4091	8.26948	9.61507	8.8908	4.83216	8.92318	0.541528	0.0343593	-0.884891	apelin receptor	protein_coding	0.0388288
ENSGALG00000008992	4	AGXT2L1	ETNPPL	2.38796	1.97581	1.58725	3.46596	3.16422	2.69032	1.98226	3.10578	0.638248	0.217362	-0.647811	ethanolamine-phosphate phospho-lyase	protein_coding	0.335533
ENSGALG00000023920	13	AGXT2L2	PHYKPL	14.553	13.0294	7.93602	11.1404	8.05681	9.0636	11.8441	9.42415	1.25678	0.650635	0.329736	alanine-glyoxylate aminotransferase 2-like 2	protein_coding	1.09215
ENSGALG00000010630	3	AHCTF1	AHCTF1	6.82844	5.75946	6.56655	7.38177	9.43858	9.52804	6.37895	8.78099	0.726449	0.126446	-0.461066	AT hook containing transcription factor 1	protein_coding	0.274247
ENSGALG00000002030	20	AHCY	AHCY	13.1687	12.0817	13.0969	16.1438	14.5693	12.967	12.7778	14.5591	0.877652	0.670737	-0.188279		protein_coding	1.15352
ENSGALG00000000329	26	AHCYL1	AHCYL1	32.0311	34.272	41.6781	33.8969	33.9082	39.2593	36.0004	35.6976	1.00848	0.999204	0.0121865	adenosylhomocysteinase-like 1	protein_coding	0.0411922
ENSGALG00000007960	1	AHCYL2	AHCYL2	10.3385	11.9475	11.6988	10.54	10.482	9.5791	11.3411	10.1987	1.11202	0.819856	0.153178	adenosylhomocysteinase-like 2	protein_coding	5.35231
ENSGALG00000013951	3	AHI1	AHI1	5.36604	3.86365	5.64369	4.83767	6.01447	6.03546	4.94714	5.62875	0.878904	0.760601	-0.186222	Abelson helper integration site 1	protein_coding	4.08438
ENSGALG00000011656	5	AHNAK2	AHNAK2	44.5474	34.9602	58.2132	44.5125	49.7037	51.207	45.8142	48.4711	0.945186	0.90818	-0.0813302		protein_coding	5.74047
ENSGALG00000010836	2	AHR	AHR	11.8164	9.54986	13.8778	11.3831	11.8216	16.5449	11.7293	13.2563	0.884807	0.749149	-0.176565	aryl hydrocarbon receptor	protein_coding	0.0382521
ENSGALG00000010463	5	AHSA1	AHSA1	70.5024	69.6101	61.4275	71.1362	59.4371	62.0795	67.2121	64.2347	1.04635	0.940213	0.0653684	AHA1, activator of heat shock 90kDa protein ATPase homolog 1 (yeast)	protein_coding	6.07701
ENSGALG00000004483	3	AHSA2	AHSA2	41.2547	34.7183	39.7845	33.099	30.7511	28.9395	38.5494	30.9283	1.24641	0.420517	0.317782	AHA1, activator of heat shock 90kDa protein ATPase homolog 2 (yeast)	protein_coding	1.32329
ENSGALG00000008601	9	AHSG	AHSG	5.5701	10.7556	5.39779	20.1802	6.96767	6.91758	7.28341	11.3681	0.640689	0.426506	-0.642303	alpha-2-HS-glycoprotein	protein_coding	0.0314348
ENSGALG00000004003	4	AIFM1	AIFM1	35.1344	35.3287	30.0914	30.9686	36.3032	34.9534	33.5399	34.069	0.984469	0.962943	-0.0225822	apoptosis-inducing factor, mitochondrion-associated, 1	protein_coding	8.51303
ENSGALG00000004777	6	AIFM2	AIFM2	5.90173	5.69798	6.34968	7.44524	8.01099	7.99391	5.98261	7.81685	0.765348	0.532033	-0.385812	apoptosis-inducing factor, mitochondrion-associated, 2	protein_coding	0.161168
ENSGALG00000013780	3	AIG1	AIG1	11.9299	21.0393	18.0658	14.8353	9.69176	11.9622	17.0743	12.1707	1.40291	0.427489	0.488418	androgen-induced 1	protein_coding	0.875253
ENSGALG00000015345	3	AIM1	AIM1	0.0859185	0.301586	0.429878	0.254423	0.631453	0.229822	0.273749	0.370689	0.738487	0.773018	-0.437355		protein_coding	0.743601
ENSGALG00000003400	14	AIMP2	AIMP2	28.11	27.1327	24.1862	23.5081	27.0191	29.335	26.4838	26.6244	0.994719	0.983042	-0.00763893	aminoacyl tRNA synthetase complex-interacting multifunctional protein 2	protein_coding	11.5979
ENSGALG00000013188	5	AIP	AIP	17.4786	17.5456	20.3811	14.9872	17.1677	15.7799	18.4685	15.9746	1.15611	0.719849	0.209282	aryl hydrocarbon receptor interacting protein	protein_coding	3.43962
ENSGALG00000005014	4	AIPL1	AIPL1	1.22036	1.32223	1.03383	1.35928	0.956873	0.959952	1.19324	1.09082	1.09389	0.940213	0.129472	aryl hydrocarbon receptor interacting protein-like 1	protein_coding	7.26188
ENSGALG00000029150	17	AK1	AK1	6.60948	4.22621	8.25249	7.05823	5.66664	7.26282	6.34369	6.66745	0.951443	0.949506	-0.0718114	adenylate kinase 1	protein_coding	1.8637
ENSGALG00000003597	23	AK2	AK2	200.539	214.13	146.484	272.742	184.01	182.716	187.333	213.266	0.878405	0.768411	-0.187042	adenylate kinase 2	protein_coding	0.369617
ENSGALG00000014447	Z	AK3	AK3	20.816	21.3245	18.561	26.5433	25.1604	24.4383	20.2476	25.3806	0.79776	0.412617	-0.325973	adenylate kinase 3	protein_coding	1.2658
ENSGALG00000011035	8	AK3L2	AK4	7.54513	9.86852	11.009	9.99178	7.99756	8.85643	9.48892	8.95137	1.06005	0.9514	0.0841354	adenylate kinase 4	protein_coding	1.31558
ENSGALG00000009005	8	AK5	AK5	0.241282	0.184194	0.283195	0.470249	0.445131	0.503809	0.235939	0.473472	0.498317	0.178132	-1.00486	adenylate kinase 5	protein_coding	3.73417e-06
ENSGALG00000005575	19	AKAP1	AKAP1	45.0919	34.1596	33.5584	34.0357	34.5331	38.78	37.556	35.7883	1.04939	0.940213	0.0695574	A kinase (PRKA) anchor protein 1	protein_coding	11.2381
ENSGALG00000004679	19	AKAP10	AKAP10	26.3743	23.3995	21.3341	24.4122	27.3597	25.0343	23.6971	25.5964	0.925795	0.836801	-0.111235	A kinase (PRKA) anchor protein 10	protein_coding	7.52285
ENSGALG00000022739	1	AKAP11	AKAP11	2.12039	1.19384	1.80657	3.21043	5.6896	6.2654	1.70087	5.05389	0.336547	1.09516e-05	-1.57112	A kinase (PRKA) anchor protein 11	protein_coding	6.97058e-06
ENSGALG00000023073	3	AKAP12	AKAP12	79.735	85.5313	80.9775	87.4526	71.0853	95.9657	82.1458	84.8821	0.967764	0.951357	-0.0472731	A kinase (PRKA) anchor protein 12	protein_coding	0.20896
ENSGALG00000026112		AKAP13	AKAP13	1.5346	0.863223	1.86317	3.74135	4.29939	3.40274	1.41559	3.8117	0.37138	0.00844944	-1.42903	mucin-19-like	protein_coding	0.00591269
ENSGALG00000016686	1	AKAP17A	AKAP17A	16.6577	13.9167	14.5228	14.8065	17.6337	16.191	15.02	16.206	0.926817	0.840784	-0.109643	A kinase (PRKA) anchor protein 17A	protein_coding	4.79096
ENSGALG00000015656	Z	AKAP2	AKAP2	55.9688	32.8268	37.6246	65.0469	65.4645	76.1204	42.0164	68.8894	0.609911	0.0450301	-0.71333	A kinase (PRKA) anchor protein 2	protein_coding	0.0631266
ENSGALG00000009995	5	AKAP6	AKAP6	0.530264	0.554111	0.760827	0.177332	1.92638	0.452833	0.614949	0.848331	0.724893	0.783253	-0.464161	A kinase (PRKA) anchor protein 6	protein_coding	0.0259253
ENSGALG00000002732	3	AKAP7	AKAP7	36.6986	25.3079	17.2248	38.2605	54.823	32.2527	26.3742	41.7344	0.631954	0.112787	-0.662109	A kinase (PRKA) anchor protein 7	protein_coding	0.170344
ENSGALG00000013559	JH375234.1	AKAP8L	AKAP8L	10.5749	10.1029	10.9553	10.2929	10.4026	10.401	10.5429	10.3657	1.01709	0.990186	0.0244513	A kinase (PRKA) anchor protein 8-like	protein_coding	5.10741
ENSGALG00000009348	2	AKAP9	AKAP9	13.1448	14.4645	10.3028	15.1635	17.0198	13.547	12.6576	15.2376	0.830678	0.564051	-0.267638	A kinase (PRKA) anchor protein (yotiao) 9	protein_coding	0.702865
ENSGALG00000020510	5	AKIP1	AKIP1	8.97254	8.88794	11.6153	6.96136	6.44787	6.93654	9.82309	6.78368	1.44805	0.40992	0.534108		protein_coding	0.767486
ENSGALG00000015791	3	AKIRIN2	AKIRIN2	151.607	125.844	130.16	162.569	147.938	187.599	135.755	166.114	0.817242	0.442445	-0.291164	akirin 2	protein_coding	1.51957
ENSGALG00000010244	8	AKR1A1	AKR1A1	38.7425	46.9543	51.3849	29.0397	43.2019	32.3233	45.742	34.8262	1.31344	0.338882	0.393347	aldo-keto reductase family 1, member A1 (aldehyde reductase)	protein_coding	0.861534
ENSGALG00000013067	1	AKR1B10	AKR1B1	300.384	442.22	285.543	274.71	320.034	304.717	343.939	299.755	1.1474	0.812333	0.198368	aldo-keto reductase family 1, member B10 (aldose reductase)	protein_coding	0.00013747
ENSGALG00000003466		AKR1B1L	AKR1B1	21.1749	24.408	22.3872	18.2464	14.9853	11.9292	22.6852	15.0523	1.50709	0.0587299	0.591762	aldo-keto reductase family 1, member B1-like (aldose reductase)	protein_coding	0.0992459
ENSGALG00000012834	1	AKR1D1	AKR1D1	7.17932	9.28275	3.39335	11.189	20.0251	13.8842	6.6436	15.0156	0.442445	0.0137877	-1.17643	aldo-keto reductase family 1, member D1 (delta 4-3-ketosteroid-5-beta-reductase)	protein_coding	0.0117199
ENSGALG00000004005	21	AKR7A2	AKR7A2	49.0898	66.7287	57.9349	49.9005	55.1084	46.0423	58.05	50.3336	1.15331	0.716997	0.205777	aldo-keto reductase family 7, member A2 (aflatoxin aldehyde reductase)	protein_coding	0.470167
ENSGALG00000011620	5	AKT1	AKT1	79.4929	81.6071	77.9537	78.8286	62.3466	70.5101	79.7266	70.5918	1.1294	0.773284	0.175559	v-akt murine thymoma viral oncogene homolog 1	protein_coding	4.40469
ENSGALG00000010709	3	AKT3	AKT3	17.1042	12.0046	14.7246	19.9416	20.706	26.4689	14.5809	22.3808	0.651491	0.0343253	-0.618183	v-akt murine thymoma viral oncogene homolog 3	protein_coding	0.0555261
ENSGALG00000003620	11	AKTIP	AKTIP	42.3602	39.5608	28.1549	33.5089	24.7593	28.2538	36.7123	28.8549	1.27231	0.444212	0.347449	AKT interacting protein	protein_coding	1.27849
ENSGALG00000003948	12	ALAS1	ALAS1	49.7546	44.8106	65.4917	27.8768	32.9645	48.4183	53.293	36.4353	1.46267	0.16834	0.548609	aminolevulinate, delta-, synthase 1	protein_coding	0.306848
ENSGALG00000020180	4	ALB	ALB	62.2975	99.7419	88.5525	326.565	295.28	212.175	83.7804	277.97	0.3014	1.80978e-06	-1.73025	albumin	protein_coding	1.04597e-06
ENSGALG00000015348	1	ALCAM	ALCAM	27.1113	32.5435	33.828	21.1822	29.4699	30.8701	31.196	27.167	1.1483	0.752889	0.199505	activated leukocyte cell adhesion molecule	protein_coding	3.3763
ENSGALG00000010522	6	ALDH18A1	ALDH18A1	6.66199	6.80751	12.7002	7.05397	9.67128	10.9542	8.71374	9.2262	0.944456	0.921515	-0.0824442	aldehyde dehydrogenase 18 family, member A1	protein_coding	11.1774
ENSGALG00000015147	Z	ALDH1A1	ALDH1A1	59.5123	47.4414	30.0856	49.4166	42.4135	32.5007	45.668	41.4418	1.10198	0.886858	0.140095	aldehyde dehydrogenase 1 family, member A1	protein_coding	0.0144467
ENSGALG00000004270	10	ALDH1A2	ALDH1A2	2.74209	3.23697	5.79744	4.36873	3.8338	5.70463	3.92427	4.63958	0.845823	0.760862	-0.241573	aldehyde dehydrogenase 1 family, member A2	protein_coding	3.14962
ENSGALG00000007129	10	ALDH1A3	ALDH1A3	12.8199	21.1345	18.659	18.0804	30.1697	14.0451	17.5934	20.7327	0.848582	0.737217	-0.236874	aldehyde dehydrogenase 1 family, member A3	protein_coding	3.11227
ENSGALG00000027896	1	ALDH1L2	ALDH1L2	0.335228	0.233448	0.278682	0.191446	0.0974667	0.305961	0.281798	0.199505	1.41249	0.679214	0.498237	aldehyde dehydrogenase 1 family, member L2	protein_coding	1.30063
ENSGALG00000004725	15	ALDH2	ALDH2	161.536	166.021	134.13	143.869	124.309	124.489	154.037	130.916	1.17661	0.707569	0.234636	aldehyde dehydrogenase 2 family (mitochondrial)	protein_coding	0.412115
ENSGALG00000004763	19	ALDH3A2	ALDH3A2	377.281	239.404	167.677	318.76	316.306	254.706	260.96	296.539	0.88002	0.841653	-0.184393	aldehyde dehydrogenase 3 family, member A2	protein_coding	4.56446
ENSGALG00000028936	5	ALDH3B1	ALDH3B2	1.39811	1.75191	2.05891	1.31251	1.56723	0.968244	1.73828	1.28103	1.35694	0.488932	0.440359	aldehyde dehydrogenase 3 family, member B1	protein_coding	0.00873881
ENSGALG00000003804		ALDH4A1	ALDH4A1	32.7437	36.6256	26.5779	33.424	30.8646	30.3114	32.0351	31.5361	1.01582	0.992099	0.0226491	aldehyde dehydrogenase 4 family, member A1	protein_coding	0.68392
ENSGALG00000012663		ALDH5A1	ALDH5A1	10.7627	8.44435	9.72847	9.52122	11.2058	11.4576	9.63225	10.7273	0.897918	0.747819	-0.155344	aldehyde dehydrogenase 5 family, member A1	protein_coding	0.0711554
ENSGALG00000010211		ALDH6A1	ALDH6A1	50.7009	43.5673	36.1561	69.6958	55.4022	45.6318	43.4643	56.914	0.763684	0.312208	-0.388953	aldehyde dehydrogenase 6 family, member A1	protein_coding	0.802687
ENSGALG00000008229	Z	ALDH7A1	ALDH7A1	34.7893	32.4105	35.1064	35.0174	36.1366	33.9981	34.0926	35.0472	0.972761	0.93885	-0.0398424	aldehyde dehydrogenase 7 family, member A1	protein_coding	15.5448
ENSGALG00000003495		ALDH9A1	ALDH9A1	42.9675	68.004	59.2064	56.4612	66.8948	49.6803	56.8974	57.6478	0.986983	0.973696	-0.018903	aldehyde dehydrogenase 9 family, member A1	protein_coding	0.222998
ENSGALG00000015544	Z	ALDOB	ALDOB	33.8412	38.2368	23.2822	95.4656	93.9484	53.3129	31.8538	80.87	0.393889	5.04541e-05	-1.34414	aldolase B, fructose-bisphosphate	protein_coding	3.75363e-05
ENSGALG00000026077	19	ALDOC	ALDOC	83.2793	139.738	170.206	135.251	125.641	160.941	131.343	140.664	0.933735	0.905256	-0.0989152	aldolase C, fructose-bisphosphate	protein_coding	0.244233
ENSGALG00000002067	14	ALG1	ALG1	11.0088	10.2454	10.385	14.7556	14.0519	12.7237	10.5446	13.8414	0.761818	0.337334	-0.392483	asparagine-linked glycosylation 1, beta-1,4-mannosyltransferase homolog (S. cerevisiae)	protein_coding	0.404113
ENSGALG00000027347	1	ALG10	ALG10B	10.9138	9.88101	9.48554	8.71139	9.54062	8.63412	10.0909	8.9597	1.12625	0.837296	0.171533	asparagine-linked glycosylation 10, alpha-1,2-glucosyltransferase homolog (S. pombe)	protein_coding	4.88126
ENSGALG00000017022	1	ALG11	ALG11	6.79015	6.22676	4.00221	5.79986	5.53189	5.4	5.67553	5.5772	1.01763	0.992504	0.0252129	ALG11, alpha-1,2-mannosyltransferase	protein_coding	7.54553
ENSGALG00000008539	1	ALG12	ALG12	31.9959	37.7902	42.368	29.3132	39.7237	34.4715	37.4177	34.4863	1.085	0.881887	0.117695	asparagine-linked glycosylation 12, alpha-1,6-mannosyltransferase homolog (S. cerevisiae)	protein_coding	3.28794
ENSGALG00000007976	4	ALG13	ALG13	1.48982	1.53377	1.66521	1.31277	1.14958	1.24177	1.56344	1.235	1.26594	0.68686	0.340207		protein_coding	1.19053
ENSGALG00000005583	8	ALG14	ALG14	5.62352	4.35188	4.90078	3.7204	3.66964	3.94608	4.95149	3.77986	1.30997	0.65561	0.38953	ALG14, UDP-N-acetylglucosaminyltransferase subunit	protein_coding	1.68308
ENSGALG00000013573	2	ALG2	ALG2	12.6881	11.6712	14.272	9.74713	12.5566	12.0109	12.8698	11.4359	1.12538	0.800132	0.170417	ALG2, alpha-1,3/1,6-mannosyltransferase	protein_coding	0.420602
ENSGALG00000008503	9	ALG3	ALG3	9.87333	11.5417	10.4905	10.0489	9.29264	10.5061	10.6499	9.95287	1.07003	0.923792	0.0976493	ALG3, alpha-1,3- mannosyltransferase	protein_coding	2.51252
ENSGALG00000017049	1	ALG5	ALG5	37.6118	38.0925	32.2124	42.7879	30.3798	31.1642	35.9971	34.7884	1.03474	0.964422	0.0492731	ALG5, dolichyl-phosphate beta-glucosyltransferase	protein_coding	2.37433
ENSGALG00000010991	8	ALG6	ALG6	9.86183	8.79341	8.6463	10.6239	11.5114	9.28264	9.09715	10.4677	0.869068	0.69795	-0.20246	ALG6, alpha-1,3-glucosyltransferase	protein_coding	0.00159147
ENSGALG00000019042	1	ALG8	ALG8	12.9284	13.4666	12.8906	12.7552	11.0257	10.0097	13.1031	11.2623	1.16345	0.716997	0.218405	ALG8, alpha-1,3-glucosyltransferase	protein_coding	3.28288
ENSGALG00000021174	24	ALG9	ALG9	16.9197	18.3194	18.1325	13.5966	12.3812	11.9146	17.8039	12.6304	1.4096	0.132734	0.495288	asparagine-linked glycosylation 9, alpha-1,2-mannosyltransferase homolog (S. cerevisiae)	protein_coding	0.267994
ENSGALG00000010485	5	ALKBH1	ALKBH1	11.6058	10.1636	11.5881	8.10553	10.1724	11.2856	11.1112	9.85638	1.12731	0.81167	0.172889	alkB, alkylation repair homolog 1 (E. coli)	protein_coding	1.76133
ENSGALG00000004993	15	ALKBH2	ALKBH2	5.81941	4.73865	5.81805	6.23849	7.63844	6.33543	5.45199	6.73388	0.809635	0.664694	-0.304657	alkB, alkylation repair homolog 2 (E. coli)	protein_coding	1.65158
ENSGALG00000007988	5	ALKBH3	ALKBH3	17.3403	14.371	14.9518	9.9423	9.84238	9.79511	15.5403	9.86005	1.57609	0.118033	0.656347	alkB, alkylation repair homolog 3 (E. coli)	protein_coding	0.00678725
ENSGALG00000001844	19	ALKBH4	ALKBH4	4.51666	5.81198	5.0833	5.27321	3.84744	4.17031	5.14778	4.43117	1.16172	0.850632	0.216263	alkB, alkylation repair homolog 4 (E. coli)	protein_coding	3.93332
ENSGALG00000004978	14	ALKBH5	ALKBH5	27.8892	21.9855	24.9931	29.2598	24.1991	31.3684	24.9239	28.2914	0.880971	0.698228	-0.182834	alkB, alkylation repair homolog 5 (E. coli)	protein_coding	3.81893
ENSGALG00000017170	1	ALKBH8	ALKBH8	2.56468	1.73966	1.80216	3.40471	3.40132	3.37531	2.03081	3.39381	0.598386	0.14818	-0.740851	alkB, alkylation repair homolog 8 (E. coli)	protein_coding	0.032286
ENSGALG00000027774	4	ALMS1	ALMS1	3.28169	3.03451	3.82072	3.75878	4.02494	3.75209	3.37698	3.84467	0.878354	0.694008	-0.187126	Alstrom syndrome 1	protein_coding	0.139901
ENSGALG00000005857	6	ALOX5	ALOX5	4.493	3.06187	2.47304	4.23548	3.39808	3.36995	3.33659	3.66844	0.90954	0.861865	-0.13679	arachidonate 5-lipoxygenase	protein_coding	2.67879
ENSGALG00000026781	1	ALOX5AP	ALOX5AP	4.81302	5.30808	6.05787	5.02974	4.74495	6.11763	5.39603	5.30102	1.01792	0.992017	0.0256285	arachidonate 5-lipoxygenase-activating protein	protein_coding	0.0307505				0.584963	1.5x
ENSGALG00000012074	4	ALPK1	ALPK1	3.64955	2.92537	3.18697	2.29131	3.91942	2.73957	3.25018	2.98011	1.09062	0.913175	0.125154	alpha-kinase 1	protein_coding	0.732846
ENSGALG00000002898	Z	ALPK2	ALPK2	0.177486	0.28035	0.126192	0.198497	0.448627	0.221269	0.195534	0.288693	0.677306	0.60821	-0.562121	alpha-kinase 2	protein_coding	1.08199
ENSGALG00000002480	10	ALPK3	ALPK3	0.12369	0.079317	0.159471	0.376738	0.378686	0.49345	0.120571	0.416862	0.289234	0.00159772	-1.78969	alpha-kinase 3	protein_coding	0.000632969
ENSGALG00000023542	21	ALPL	ALPL	5.22491	6.61745	5.94705	8.19204	7.55754	8.30131	5.94098	8.01923	0.740842	0.390796	-0.432762		protein_coding	0.149438
ENSGALG00000008415	7	ALS2	ALS2	9.66482	7.46342	6.74546	9.90363	8.20747	8.46119	7.94944	8.85959	0.89727	0.768519	-0.156387	amyotrophic lateral sclerosis 2 (juvenile)	protein_coding	4.91422
ENSGALG00000005430	2	ALS2CL	ALS2CL	24.811	24.4787	25.0584	24.302	12.4651	20.1205	24.7864	18.9855	1.30554	0.461036	0.38465	ALS2 C-terminal like	protein_coding	0.00572523
ENSGALG00000008466	7	ALS2CR13	FAM117B	1.93973	1.08811	2.06945	1.7216	2.19241	2.0753	1.69283	1.99607	0.848086	0.792309	-0.237718	family with sequence similarity 117, member B	protein_coding	3.33298
ENSGALG00000008373	7	ALS2CR2	STRADB	10.167	8.74803	8.95122	8.63252	8.90267	6.88987	9.28261	8.13625	1.1409	0.833066	0.190167	STE20-related kinase adaptor beta	protein_coding	2.34947
ENSGALG00000008381	7	ALS2CR4	TMEM237	21.6679	25.0062	21.4108	23.5554	26.8523	15.4372	22.7275	21.9253	1.03659	0.9673	0.0518399	transmembrane protein 237	protein_coding	4.05164
ENSGALG00000008474	7	ALS2CR8	CARF	1.0631	0.822833	1.31207	1.60374	2.60616	2.15576	1.0642	2.12059	0.501842	0.0752336	-0.994696	calcium responsive transcription factor	protein_coding	0.0756347
ENSGALG00000003326	Z	AMACR	AMACR	7.47993	7.2105	6.32934	5.65608	6.26958	5.99049	7.00854	5.97138	1.17369	0.757593	0.23105	alpha-methylacyl-CoA racemase	protein_coding	1.07919
ENSGALG00000008973	17	AMBP	AMBP	5.7058	10.9232	4.25	17.5177	3.26332	6.12299	7.00486	8.98607	0.779525	0.805681	-0.359333	alpha-1-microglobulin/bikunin precursor	protein_coding	2.24216
ENSGALG00000008358	5	AMBRA1	AMBRA1	7.98765	8.28967	7.78503	8.14735	8.80223	8.52819	8.02578	8.49178	0.945123	0.881887	-0.0814264	autophagy/beclin-1 regulator 1	protein_coding	7.46633
ENSGALG00000015049	3	AMD1	AMD1	55.841	48.0864	52.3079	44.8854	44.9295	58.203	52.0413	49.3559	1.05441	0.934247	0.076434	adenosylmethionine decarboxylase 1	protein_coding	3.25455e-08
ENSGALG00000011414	1	AMDHD1	AMDHD1	0.497507	0.379626	0.331225	0.506069	0.33733	0.417954	0.402185	0.420665	0.95607	0.959341	-0.0648112	amidohydrolase domain containing 1	protein_coding	1.18892
ENSGALG00000009234	14	AMDHD2	AMDHD2	11.8007	14.1651	15.0664	10.9587	13.4915	11.5177	13.6928	11.9841	1.14258	0.743602	0.192295	amidohydrolase domain containing 2	protein_coding	0.621919
ENSGALG00000027868	1	AMER2	AMER2	0.673472	0.298871	0.643815	0.290884	0.203215	0.46226	0.536053	0.320011	1.67511	0.42066	0.744255	family with sequence similarity 123A	protein_coding	0.531683
ENSGALG00000026075	9	AMER3	AMER3	0.633282	0.740191	1.02313	0.509382	0.943964	0.529149	0.799487	0.659372	1.2125	0.843359	0.277983	APC membrane recruitment protein 3	protein_coding	0.627374
ENSGALG00000003107	11	AMFR	AMFR	50.4346	53.6311	45.8185	52.4812	49.8261	50.3601	50.0105	50.894	0.982641	0.962256	-0.0252641	autocrine motility factor receptor, E3 ubiquitin protein ligase	protein_coding	0.53952
ENSGALG00000024368	28	AMH	AMH	0.474544	0.465056	0.3793	0.664235	0.404449	0.576009	0.439694	0.548767	0.801239	0.781119	-0.319695	anti-Mullerian hormone	protein_coding	0.47565
ENSGALG00000009739	1	AMIGO2	AMIGO2	1.72353	1.19901	0.870521	1.80184	1.93564	3.23095	1.26168	2.32662	0.542278	0.197795	-0.882896	adhesion molecule with Ig-like domain 2	protein_coding	0.224029
ENSGALG00000008074	4	AMMECR1	AMMECR1	6.29161	4.71161	6.63105	8.52476	9.05757	11.3916	5.86728	9.66476	0.607079	0.188402	-0.720043	Alport syndrome, mental retardation, midface hypoplasia and elliptocytosis chromosomal region gene 1	protein_coding	0.261653
ENSGALG00000026728	9	AMMECR1L	AMMECR1L	16.1549	15.3674	16.8463	15.4996	15.8814	17.7082	16.1198	16.3659	0.984966	0.962717	-0.0218549	AMME chromosomal region gene 1-like	protein_coding	3.30285
ENSGALG00000012938	1	AMN1	AMN1	3.81787	4.49722	4.35351	3.33648	3.95425	2.73351	4.22835	3.33775	1.26683	0.674513	0.341217	antagonist of mitotic exit network 1 homolog (S. cerevisiae)	protein_coding	1.97678
ENSGALG00000007952	4	AMOT	AMOT	17.186	12.2859	14.4991	15.7776	16.3784	16.3079	14.6294	16.1543	0.905603	0.777525	-0.14305	angiomotin	protein_coding	5.43534
ENSGALG00000017208	1	AMOTL1	AMOTL1	9.57833	7.81084	7.67359	8.7901	5.79672	8.15915	8.34671	7.58883	1.09987	0.882775	0.137329	angiomotin like 1	protein_coding	0.949856
ENSGALG00000006483	9	AMOTL2	AMOTL2	39.3795	53.4655	57.919	28.0566	21.5789	35.4401	50.3343	28.3839	1.77334	0.0104206	0.826471	angiomotin like 2	protein_coding	0.0126085
ENSGALG00000026860	AADN03013667.1	AMPD2	AMPD2	17.673	13.5117	16.1982	17.1333	12.4963	13.1789	15.7697	14.2737	1.10481	0.864711	0.143796	adenosine monophosphate deaminase 2	protein_coding	1.95874
ENSGALG00000005662	5	AMPD3	AMPD3	2.9173	2.73122	5.23166	4.49089	5.81183	4.69957	3.6222	4.99784	0.724754	0.450531	-0.464437	adenosine monophosphate deaminase 3	protein_coding	0.930936
ENSGALG00000012286	2	AMPH	AMPH	0.443143	0.232163	0.256727	0.718608	0.302422	0.550345	0.309196	0.524493	0.589514	0.389674	-0.762403	amphiphysin	protein_coding	0.511113
ENSGALG00000025844	12	AMT	AMT	14.5221	17.5955	20.3401	21.8383	20.3586	21.3642	17.504	21.1905	0.826028	0.610987	-0.275738	aminomethyltransferase	protein_coding	2.21582
ENSGALG00000005147	8	AMY1A	AMY2A	39.0822	24.4898	39.1216	33.5913	34.4775	36.6263	34.1284	34.9018	0.977842	0.956575	-0.0323268	amylase, alpha 1A; salivary	protein_coding	14.0727
ENSGALG00000001880	8	AMY2A	AMY2A	2708.22	2878.54	1539.83	4159.43	1999.58	2974.61	2380.28	3048.31	0.780851	0.723928	-0.356881	amylase, alpha 2A; pancreatic	protein_coding	0.000666517
ENSGALG00000014589	28	AN1ZNF5L	ZFAND5	80.9686	95.0169	90.2783	92.2462	83.2906	88.9672	88.8664	88.187	1.0077	0.997448	0.0110711	AN1-type zinc finger protein 5-like	protein_coding	2.00334
ENSGALG00000008254	3	ANAPC1	ANAPC1	12.1873	11.6097	12.4174	11.7559	13.5058	12.3345	12.0699	12.529	0.963357	0.920364	-0.0538569	anaphase promoting complex subunit 1	protein_coding	17.089
ENSGALG00000028643	4	ANAPC10	ANAPC10	16.5168	14.6465	13.3448	10.5849	14.6317	12.1837	14.8312	12.46	1.19031	0.783951	0.251335	anaphase promoting complex subunit 10	protein_coding	3.11915
ENSGALG00000027411	AADN03013815.1	ANAPC15	ANAPC15	18.3959	18.7047	22.392	20.0591	20.0185	20.4036	19.8313	20.1618	0.983606	0.964619	-0.0238471	anaphase promoting complex subunit 15	protein_coding	5.8468
ENSGALG00000008625	17	ANAPC2	ANAPC2	8.95269	10.8913	11.4907	8.62278	10.1168	9.19689	10.4577	9.30966	1.12332	0.807687	0.167767	anaphase promoting complex subunit 2	protein_coding	4.81435
ENSGALG00000014378	4	ANAPC4	ANAPC4	8.30625	7.14161	7.64526	8.26288	8.49435	7.6645	7.69218	8.13887	0.945116	0.898491	-0.081436	anaphase promoting complex subunit 4	protein_coding	3.81841
ENSGALG00000004179	15	ANAPC5	ANAPC5	7.6312	6.51496	4.97168	5.81498	6.68331	5.83636	6.37077	6.10938	1.04278	0.962717	0.060441	anaphase promoting complex subunit 5	protein_coding	9.38828
ENSGALG00000003826	15	ANAPC7	ANAPC7	13.6258	11.2937	8.95036	11.4347	12.1385	10.8771	11.2848	11.4809	0.98292	0.96375	-0.0248544	anaphase promoting complex subunit 7	protein_coding	17.2398
ENSGALG00000027165	6	ANG	RSFR, ANG	96.6685	144.816	114.29	91.638	395.76	135.707	118.954	207.061	0.574489	0.233762	-0.799649	leukocyte ribonuclease A-2	protein_coding	0.0373374
ENSGALG00000010372	5	ANGEL1	ANGEL1	18.8804	18.7497	19.874	23.2923	22.7555	22.2436	19.1703	22.7641	0.842127	0.497192	-0.24789	angel homolog 1 (Drosophila)	protein_coding	2.0057
ENSGALG00000009802	3	ANGEL2	ANGEL2	14.818	14.4704	13.1486	11.8202	12.7964	12.4686	14.1502	12.3609	1.14476	0.731363	0.195048	angel homolog 2 (Drosophila)	protein_coding	3.74965
ENSGALG00000016083	2	ANGPT1	ANGPT1	0.558255	0.690962	0.959219	1.34684	1.41768	0.833298	0.736745	1.19791	0.615026	0.247048	-0.701281	angiopoietin 1	protein_coding	0.352282
ENSGALG00000016330	3	ANGPT2	ANGPT2	14.6947	16.1466	19.4077	13.8716	16.0565	15.8844	16.755	15.2687	1.09734	0.84914	0.13401	angiopoietin 2	protein_coding	4.97018e-14
ENSGALG00000026890	20	ANGPT4	ANGPT4	23.2723	32.7321	21.2785	36.1921	33.9173	31.8658	25.8454	33.9925	0.760328	0.288733	-0.395306	angiopoietin 4	protein_coding	0.272131
ENSGALG00000004290	8	ANGPTL1	ANGPTL1	4.57338	2.57549	2.6044	2.72256	4.55057	5.96072	3.24006	4.41385	0.734067	0.613234	-0.446016	angiopoietin-like 1	protein_coding	1.37492
ENSGALG00000000927	17	ANGPTL2	ANGPTL2	55.3774	68.4563	105.985	49.8386	44.8358	55.6454	76.609	50.1252	1.52835	0.183133	0.611977	angiopoietin-like 2	protein_coding	0.0778335
ENSGALG00000010978	8	ANGPTL3	ANGPTL3	0.314534	0.537612	0.285754	1.49066	0.736839	0.884539	0.381121	1.03784	0.367224	0.0162655	-1.44527	angiopoietin-like 3	protein_coding	0.0112543
ENSGALG00000000619	28	ANGPTL4	ANGPTL4	5.77822	11.9761	47.359	7.85327	15.3919	30.334	21.6605	17.8667	1.21234	0.89334	0.277791	angiopoietin-like 4	protein_coding	0.470304
ENSGALG00000017191	1	ANGPTL5	ANGPTL5	9.46344	28.8431	49.4974	6.85295	21.4537	23.2137	29.332	17.1591	1.70941	0.414474	0.773502	angiopoietin-like 5	protein_coding	0.535841
ENSGALG00000003594	22	ANK1	ANK1	1.52309	1.03994	2.73353	1.9057	2.2122	3.38458	1.75993	2.50268	0.703216	0.478526	-0.507961		protein_coding	0.103834
ENSGALG00000012044	4	ANK2	ANK2	1.51643	2.19843	3.82778	1.68585	2.27357	2.09652	2.51511	2.0179	1.2464	0.679606	0.317768		protein_coding	2.13869
ENSGALG00000003135	6	ANK3	ANK3	46.4038	29.4337	25.6301	39.3988	22.0395	23.9343	33.7501	28.4815	1.18498	0.777875	0.244866		protein_coding	3.17673
ENSGALG00000007252	10	ANKDD1A	ANKDD1A	4.57291	3.6266	3.61922	4.7652	2.76178	2.99388	3.93509	3.50786	1.12179	0.895931	0.165804	ankyrin repeat and death domain containing 1A	protein_coding	0.0392355
ENSGALG00000014958	Z	ANKDD1B	ANKDD1B	0.711055	0.609584	1.25624	0.553742	0.626085	0.527989	0.858248	0.568745	1.50902	0.559001	0.593614	ankyrin repeat and death domain containing 1B	protein_coding	2.33743e-05
ENSGALG00000009205		ANKFN1L	ANKFN1	6.17981	4.65742	5.84892	6.67589	6.18604	7.53799	5.55257	6.80303	0.81619	0.472158	-0.293023	ankyrin repeat and fibronectin type-III domain-containing protein 1-like	protein_coding	1.61133
ENSGALG00000001467	19	ANKFY1	ANKFY1	20.6359	15.392	20.5044	30.5843	29.7816	25.1798	18.8093	28.5107	0.659729	0.0304445	-0.600054	ankyrin repeat and FYVE domain containing 1	protein_coding	0.0507363
ENSGALG00000012964	2	ANKH	ANKH	11.9819	18.0722	19.1732	9.15347	32.5036	17.5536	16.4447	19.6931	0.835047	0.791054	-0.260071	ANKH inorganic pyrophosphate transport regulator	protein_coding	1.94459
ENSGALG00000001099	13	ANKHD1	ANKHD1	13.2079	9.58467	11.2896	12.6589	12.0664	11.6177	11.3403	12.1147	0.936079	0.869395	-0.0952984	ankyrin repeat and KH domain containing 1	protein_coding	9.12287
ENSGALG00000009394	2	ANKIB1	ANKIB1	12.3823	12.1866	12.5002	15.6934	13.3156	14.9988	12.358	14.6744	0.84215	0.524828	-0.247851	ankyrin repeat and IBR domain containing 1	protein_coding	2.11751
ENSGALG00000007839	24	ANKK1	NCAM1	5.68319	2.76315	10.5111	5.6101	3.55167	3.53603	6.28741	4.23482	1.48469	0.437903	0.570166	neural cell adhesion molecule 1	protein_coding	0.768027
ENSGALG00000027089	JH375512.1	ANKLE1	ANKLE1	3.57339	3.29717	2.86191	5.11648	3.40571	3.36369	3.24406	3.96211	0.818769	0.737217	-0.288472		protein_coding	2.55559
ENSGALG00000024040	17	ANKMY1	ANKMY1	7.19534	5.4283	5.4257	6.13765	5.11748	4.84527	6.00781	5.36649	1.11951	0.860196	0.162862		protein_coding	3.81315
ENSGALG00000010804	2	ANKMY2	ANKMY2	20.408	19.1695	14.7879	19.3177	18.9731	19.0306	18.1294	19.108	0.948786	0.897881	-0.0758456	ankyrin repeat and MYND domain containing 2	protein_coding	3.96249
ENSGALG00000013511	Z	ANKRA2	ANKRA2	13.8809	11.1602	13.4141	10.4851	10.807	11.2208	12.802	10.8387	1.18114	0.658335	0.240178	ankyrin repeat, family A (RFXANK-like), 2	protein_coding	2.74103
ENSGALG00000006491	6	ANKRD1	ANKRD1	0.197622	0.359414	4.33572	0.362766	0.260101	0.934522	1.62334	0.520562	3.11844	0.266955	1.64082	ankyrin repeat domain 1 (cardiac muscle)	protein_coding	0.162696
ENSGALG00000016850	1	ANKRD10	ANKRD10	42.5359	32.7786	38.604	39.4163	34.3175	34.9385	37.9172	36.2313	1.04653	0.941923	0.0656158	ankyrin repeat domain 10	protein_coding	2.09387
ENSGALG00000006222	11	ANKRD11	ANKRD11	28.9875	21.0099	25.5912	28.4528	25.6441	27.0093	25.1496	27.0409	0.930059	0.870775	-0.104606	ankyrin repeat domain 11	protein_coding	3.61835
ENSGALG00000008399	2	ANKRD12	ANKRD12	6.06553	4.12709	5.08149	8.11082	9.5354	9.17378	5.0799	8.93835	0.568327	0.00139725	-0.815208	ankyrin repeat domain 12	protein_coding	0.00171398
ENSGALG00000005189	JH375192.1	ANKRD13A	ANKRD13A	24.9336	25.6978	29.5258	21.6458	26.4931	24.3823	26.7219	24.1663	1.10575	0.831918	0.145026	ankyrin repeat domain 13A	protein_coding	4.08692
ENSGALG00000026000	19	ANKRD13B	ANKRD13B	3.23823	3.26897	4.67913	5.15964	3.90912	3.74086	3.72771	4.26974	0.873054	0.837826	-0.195858	ankyrin repeat domain 13B	protein_coding	4.27773
ENSGALG00000011311	8	ANKRD13C	ANKRD13C	27.1808	23.7218	24.2834	24.8912	23.6273	24.4565	25.0487	24.328	1.02962	0.968519	0.0421172	ankyrin repeat domain 13C	protein_coding	4.28308
ENSGALG00000026282	JH376180.1	ANKRD13D	ANKRD13D	20.8463	19.94	26.136	20.8832	18.9465	18.7614	22.2963	19.5315	1.14156	0.758575	0.191004		protein_coding	3.97151
ENSGALG00000008168	1	ANKRD16	ANKRD16	1.88634	1.77886	2.24425	2.01091	2.032	1.97866	1.96904	2.00708	0.981048	0.977034	-0.0276047	ankyrin repeat domain 16	protein_coding	1.99258
ENSGALG00000011642	4	ANKRD17	ANKRD17	16.2953	12.228	14.6665	18.5581	17.9393	17.2927	14.3729	17.9303	0.801601	0.353601	-0.319044	ankyrin repeat domain 17	protein_coding	1.10831
ENSGALG00000007539	6	ANKRD2	ANKRD2	0.961916	0.818611	1.57913	1.27286	0.64291	0.766527	1.11892	0.893267	1.25262	0.826682	0.324944	ankyrin repeat domain 2 (stretch responsive muscle)	protein_coding	0.879016
ENSGALG00000009104	1	ANKRD26	POTEB3	2.40585	1.95814	2.87366	2.50821	2.52157	2.30871	2.40895	2.44571	0.984969	0.973698	-0.0218492		protein_coding	8.76041
ENSGALG00000004671	11	ANKRD27	ANKRD27	5.95415	4.71822	6.36708	7.31932	6.94545	6.89061	5.67118	7.05206	0.804188	0.474116	-0.314396	ankyrin repeat domain 27 (VPS9 domain)	protein_coding	0.418315
ENSGALG00000011226	2	ANKRD28	ANKRD28	11.5547	7.4293	7.31529	11.4363	10.7809	11.4004	8.74568	11.2077	0.780326	0.387325	-0.357852	ankyrin repeat domain 28	protein_coding	1.08236
ENSGALG00000015034	2	ANKRD29	ANKRD29	3.48599	5.46974	7.22037	3.79203	5.09326	5.46549	5.40262	4.78504	1.12906	0.905829	0.175128	ankyrin repeat domain 29	protein_coding	2.28398
ENSGALG00000014945	Z	ANKRD31	ANKRD31	2.36591	1.76827	2.57693	2.31181	2.53291	2.0991	2.2328	2.31328	0.965211	0.963064	-0.051083	ankyrin repeat domain 31	protein_coding	0.495817
ENSGALG00000018934	JH375504.1	ANKRD33	ACVRL1	26.7932	20.6294	23.8494	26.5469	29.883	34.9617	23.7229	30.4688	0.778596	0.288733	-0.361054	activin A receptor type II-like 1	protein_coding	0.799697
ENSGALG00000027521	2	ANKRD33B	ANKRD33B	0.279425	0.359785	0.229236	0.29665	0.289425	0.323408	0.290183	0.303378	0.956505	0.962616	-0.0641559	ankyrin repeat domain 33B	protein_coding	1.86258
ENSGALG00000010953	8	ANKRD38	KANK4	29.5495	47.4697	61.1259	34.1881	30.1567	32.6185	46.1257	32.3294	1.42674	0.25646	0.512725	KN motif and ankyrin repeat domains 4	protein_coding	0.237579
ENSGALG00000026189	18	ANKRD40	ANKRD40	62.5668	53.3236	41.806	36.2303	36.565	32.8658	52.5557	35.2155	1.4924	0.061171	0.577636	ankyrin repeat domain-containing protein 40-like	protein_coding	0.105899
ENSGALG00000007996	7	ANKRD44	ANKRD44	8.52724	6.67175	9.63806	15.1811	15.1723	14.4104	8.26504	14.9203	0.553946	0.000869827	-0.852184	ankyrin repeat domain 44	protein_coding	0.0010207
ENSGALG00000013904	2	ANKRD46	ANKRD46	26.8633	21.4674	21.561	23.1651	21.7977	19.9166	23.2739	21.6257	1.07622	0.889318	0.105972	ankyrin repeat domain 46	protein_coding	4.43977
ENSGALG00000000621	28	ANKRD47	KANK3	49.2587	49.7822	52.3874	45.5036	45.8601	47.134	50.487	46.1682	1.09355	0.853862	0.129014		protein_coding	0.00530176
ENSGALG00000017210	1	ANKRD49	ANKRD49	7.64339	8.80532	8.8126	7.86499	8.60839	7.24661	8.42974	7.90294	1.06666	0.934757	0.0930994	ankyrin repeat domain 49	protein_coding	10.0404
ENSGALG00000011831	4	ANKRD50	ANKRD50	21.5085	17.4002	16.714	21.8986	16.6033	17.5614	18.5254	18.6953	0.99091	0.977149	-0.0131736	ankyrin repeat domain 50	protein_coding	3.49178
ENSGALG00000014283	JH376377.1	ANKRD52	ANKRD52	5.34225	4.0315	6.04583	7.29275	5.88134	6.46124	5.12991	6.54732	0.783513	0.425318	-0.351972	ankyrin repeat domain 52	protein_coding	1.20839
ENSGALG00000012299	1	ANKRD54	ANKRD54	16.4039	16.2848	16.174	15.9494	15.8143	17.8455	16.2917	16.5402	0.984976	0.962727	-0.0218391	ankyrin repeat domain 54	protein_coding	4.56985
ENSGALG00000015768	3	ANKRD6	ANKRD6	1.17186	0.909576	0.974193	1.08966	1.48211	0.782789	1.01707	1.11578	0.911533	0.917779	-0.133633	ankyrin repeat domain 6	protein_coding	2.3338
ENSGALG00000011376	5	ANKRD9	ANKRD9	1.1388	1.21313	1.81929	1.60582	1.51449	2.59286	1.39089	1.90908	0.728568	0.646577	-0.456864	ankyrin repeat domain 9	protein_coding	0.0799098
ENSGALG00000002723	26	ANKS1A	ANKS1A	15.5975	12.0476	9.56111	18.3133	14.8562	14.5322	12.3911	15.9038	0.77913	0.370002	-0.360064	ankyrin repeat and sterile alpha motif domain containing 1A	protein_coding	1.0276
ENSGALG00000011549	1	ANKS1B	ANKS1B	1.28508	1.54656	1.86025	1.54933	1.60751	1.66961	1.56543	1.60902	0.972908	0.962256	-0.0396251		protein_coding	1.13935
ENSGALG00000000643	14	ANKS3	ANKS3	10.7035	9.10198	9.5535	9.81839	8.0439	8.1156	9.77893	8.66027	1.12917	0.807687	0.175264	ankyrin repeat and sterile alpha motif domain containing 3	protein_coding	2.34565
ENSGALG00000013196	2	ANKS6	ANKS6	7.71718	9.07774	7.42767	6.94546	6.37282	7.90891	8.08748	7.07949	1.14238	0.765278	0.192044	ankyrin repeat and sterile alpha motif domain containing 6	protein_coding	3.9849
ENSGALG00000011332	7	ANKZF1	ANKZF1	6.3014	6.19717	4.91253	5.52017	6.48324	4.96153	5.80708	5.65112	1.0276	0.980132	0.0392752	ankyrin repeat and zinc finger domain containing 1	protein_coding	8.41635
ENSGALG00000012104	2	ANLN	ANLN	0.823793	1.48454	3.95291	0.67669	2.48989	1.63488	2.08595	1.5976	1.30567	0.809897	0.384794	anillin, actin binding protein	protein_coding	2.10475
ENSGALG00000026562	JH375512.1	ANO8	ANO8	4.89746	3.39276	5.91061	4.41048	6.81702	5.00433	4.72173	5.40553	0.8735	0.849791	-0.195121		protein_coding	4.1696
ENSGALG00000008054	10	ANP32A	ANP32A	89.1235	76.3283	87.0547	70.4883	68.6087	65.6333	84.0984	68.2426	1.23234	0.438712	0.301406	acidic (leucine-rich) nuclear phosphoprotein 32 family, member A	protein_coding	1.45555
ENSGALG00000001580	28	ANP32B	ANP32B	56.1995	51.5474	61.9686	47.2137	64.939	60.2435	56.5385	57.441	0.984288	0.964619	-0.0228481	acidic (leucine-rich) nuclear phosphoprotein 32 family, member B	protein_coding	2.7903
ENSGALG00000013464	25	ANP32E	ANP32E	130.596	106.654	90.7373	108.955	109.463	103.607	109.269	107.337	1.01799	0.991505	0.0257261	acidic (leucine-rich) nuclear phosphoprotein 32 family, member E	protein_coding	3.62873
ENSGALG00000027501	10	ANPEP	ANPEP	35.6953	31.4135	31.6901	31.0043	31.5534	30.8992	32.9181	31.1516	1.05671	0.920204	0.0795728	alanyl (membrane) aminopeptidase	protein_coding	0.414589
ENSGALG00000000098	22	ANTXR1	ANTXR1	22.5492	18.1109	40.2811	16.922	17.0024	17.0531	26.9147	16.9929	1.58387	0.10951	0.663456	anthrax toxin receptor 1	protein_coding	0.16506
ENSGALG00000010892	4	ANTXR2	ANTXR2	76.8062	77.092	96.2111	83.0791	82.4269	77.5101	83.3513	81.0017	1.02901	0.972083	0.0412527	anthrax toxin receptor 2	protein_coding	3.63299
ENSGALG00000015148	Z	ANXA1	ANXA1	1273.51	1739.19	1208.51	1127.29	781.159	977.29	1411.2	962.568	1.46608	0.367071	0.551967	annexin A1	protein_coding	2.36496e-05
ENSGALG00000002664	6	ANXA11	ANXA11	105.366	108.641	110.31	105.738	116.066	101.457	108.149	107.727	1.00392	0.993916	0.00563961	annexin A11	protein_coding	0.00756663
ENSGALG00000016360	2	ANXA13	ANXA13	0.360504	0.623267	0.693007	1.17238	0.482588	0.542423	0.56082	0.732126	0.766015	0.757708	-0.384555	annexin A13	protein_coding	0.328744
ENSGALG00000003770	10	ANXA2	ANXA2	1048.69	1301.18	1234.08	1320.19	841.83	934.908	1196.49	1033.03	1.15823	0.838951	0.211922	annexin A2	protein_coding	3.95877
ENSGALG00000011885	4	ANXA5	ANXA5	714.705	867.719	660.31	982.356	758.38	698.876	749.094	813.446	0.920889	0.892467	-0.1189	annexin A5	protein_coding	0.0368575
ENSGALG00000004357	13	ANXA6	ANXA6	103.611	123.622	142.45	94.7131	92.8688	94.6996	123.324	94.1002	1.31057	0.414756	0.390189	annexin A6	protein_coding	1.06296
ENSGALG00000005299	6	ANXA7	ANXA7	180.208	186.484	144.574	148.905	156.997	150.458	170.6	152.106	1.12159	0.810317	0.165539	annexin A7	protein_coding	7.03986e-05
ENSGALG00000005956	6	ANXA8	ANXA8L1	17.3856	36.4486	33.1006	19.0435	19.2804	11.6455	29.0972	16.6463	1.74797	0.0541901	0.80568	annexin A8	protein_coding	0.0672601
ENSGALG00000012097	2	AOAH	AOAH	2.62006	3.20339	3.61019	2.40682	7.87351	1.68952	3.14796	3.97478	0.791985	0.807687	-0.336455	acyloxyacyl hydrolase (neutrophil)	protein_coding	0.0041312
ENSGALG00000012685	2	AOF1	KDM1B	5.93182	4.54021	6.68254	8.14998	6.52654	7.03009	5.70778	7.23762	0.788626	0.492768	-0.342586	lysine (K)-specific demethylase 1B	protein_coding	1.43838
ENSGALG00000000840	23	AOF2	KDM1A	18.4712	17.4373	21.5663	19.1456	19.7302	18.8593	19.1487	19.2437	0.995065	0.981582	-0.00713727	lysine (K)-specific demethylase 1A	protein_coding	8.47371
ENSGALG00000008185	7	AOX1	AOX1	18.8636	14.8503	16.4349	10.4927	19.3613	6.62355	16.6956	12.1336	1.37597	0.466205	0.460453	aldehyde oxidase 1	protein_coding	0.000456453
ENSGALG00000020876	7	AOX2P	AOX2P	8.74747	6.76542	7.52244	4.51423	6.94667	2.80376	7.66801	4.74585	1.61573	0.128225	0.692186	aldehyde oxidase 2 pseudogene	protein_coding	0.0259964
ENSGALG00000028807	4	AP1AR	AP1AR	9.15689	7.92046	8.69547	8.42418	7.95608	7.8685	8.58478	8.08327	1.06204	0.913175	0.0868431	adaptor-related protein complex 1 associated regulatory protein	protein_coding	0.314681
ENSGALG00000008138	15	AP1B1	AP1B1	9.46878	11.2254	11.1794	10.0228	11.0514	9.75742	10.6372	10.2746	1.0353	0.961455	0.0500442	adaptor-related protein complex 1, beta 1 subunit	protein_coding	4.89539
ENSGALG00000000848	11	AP1G1	AP1G1	50.2485	45.0624	47.9428	45.3867	46.9571	43.9151	47.7299	45.4153	1.05096	0.93487	0.0717131	adaptor-related protein complex 1, gamma 1 subunit	protein_coding	13.0363
ENSGALG00000005468	19	AP1GBP1	SYNRG	10.1225	8.11074	10.4489	13.6225	12.4235	11.8232	9.54728	12.6234	0.756315	0.206565	-0.402941		protein_coding	0.512643
ENSGALG00000003959	28	AP1M1	AP1M1	38.5415	36.6561	34.2444	34.8628	33.8763	34.0999	36.4862	34.2819	1.0643	0.916942	0.0899052	adaptor-related protein complex 1, mu 1 subunit	protein_coding	6.59075
ENSGALG00000016551	1	AP1S2	AP1S2	33.7004	37.256	35.6757	29.0334	35.2477	32.9248	35.5775	32.3948	1.09825	0.864594	0.135202	adaptor-related protein complex 1, sigma 2 subunit	protein_coding	3.70282
ENSGALG00000005171	9	AP1S3	AP1S3	1.1565	3.42399	3.23808	1.66396	2.43976	2.26617	2.62137	2.12324	1.23461	0.841285	0.304057	adaptor-related protein complex 1, sigma 3 subunit	protein_coding	0.0536786
ENSGALG00000006799	5	AP2A2	AP2A2	50.8406	51.641	49.825	44.2373	52.5436	44.013	50.7915	46.9131	1.08267	0.892976	0.114596		protein_coding	7.79239
ENSGALG00000002140	19	AP2B1	AP2B1	25.6282	26.0479	28.6194	27.9757	31.4402	27.3046	26.769	28.8986	0.92631	0.843359	-0.110433	adaptor-related protein complex 2, beta 1 subunit	protein_coding	7.6368
ENSGALG00000008432	9	AP2M1	AP2M1	173.808	233.223	219.303	178.904	232.663	180	209.186	197.073	1.06147	0.93737	0.0860613	adaptor-related protein complex 2, mu 1 subunit	protein_coding	6.61195
ENSGALG00000000439	AADN03016096.1	AP2S1	AP2S1	108.64	134.032	168.72	94.7183	114.272	92.9641	137.235	100.601	1.36415	0.24293	0.448005	AP-2 complex subunit sigma-like	protein_coding	0.542249
ENSGALG00000004390	Z	AP3B1	AP3B1	15.0326	14.1119	15.4551	13.423	15.3979	13.4319	14.8627	14.0797	1.05562	0.923339	0.0780871	adaptor-related protein complex 3, beta 1 subunit	protein_coding	11.8245
ENSGALG00000002136	10	AP3B2	AP3B2	1.88579	2.37764	2.1086	2.49844	1.50127	1.86488	2.12799	1.95603	1.08791	0.924168	0.121565		protein_coding	7.60226
ENSGALG00000000996	28	AP3D1	AP3D1	35.5102	33.3122	36.21	34.1797	33.4025	34.6598	35.002	34.0838	1.02694	0.975761	0.0383495	adaptor-related protein complex 3, delta 1 subunit	protein_coding	13.8342
ENSGALG00000005070	6	AP3M1	AP3M1	75.2933	71.3958	59.268	65.1505	68.8074	55.3987	68.6771	63.0978	1.08842	0.869555	0.122239	adaptor-related protein complex 3, mu 1 subunit	protein_coding	4.42435
ENSGALG00000003659	22	AP3M2	AP3M2	44.2255	40.0408	39.1617	38.9036	50.8135	37.5875	41.1334	42.4063	0.969983	0.939966	-0.0439688	adaptor-related protein complex 3, mu 2 subunit	protein_coding	3.46623
ENSGALG00000002341	Z	AP3S1	AP3S1	44.2225	44.5234	49.4748	32.7041	44.0895	37.8337	46.0771	38.19	1.20652	0.553354	0.270855	adaptor-related protein complex 3, sigma 1 subunit	protein_coding	2.04299
ENSGALG00000008291	10	AP3S2	AP3S2	57.977	66.5985	65.1627	71.2224	57.7166	50.0723	63.3146	59.6717	1.06105	0.921515	0.0854891	adaptor-related protein complex 3, sigma 2 subunit	protein_coding	3.09999
ENSGALG00000021654	26	AP4B1	AP4B1	10.6344	11.0071	9.2077	10.2754	9.62247	9.89143	10.2917	9.93098	1.03632	0.959758	0.0514761	adaptor-related protein complex 4, beta 1 subunit	protein_coding	3.50597
ENSGALG00000004776	10	AP4E1	AP4E1	9.15712	6.20537	6.15855	8.94614	9.19391	8.22544	7.15919	8.78692	0.814755	0.47891	-0.295562	adaptor-related protein complex 4, epsilon 1 subunit	protein_coding	1.62034
ENSGALG00000009936	5	AP4S1	AP4S1	4.60352	7.26099	7.45378	5.31234	5.1584	5.35912	6.45741	5.27747	1.22358	0.800198	0.291109	adaptor-related protein complex 4, sigma 1 subunit	protein_coding	2.74879
ENSGALG00000011531	1	APAF1	APAF1	3.2401	2.69372	3.76393	3.08399	4.45929	4.80858	3.2283	4.11718	0.784104	0.477508	-0.350883	apoptotic peptidase activating factor 1	protein_coding	1.36088
ENSGALG00000015111	Z	APBA1	APBA1	4.58028	4.34711	4.01373	4.3631	4.26884	4.53368	4.31423	4.38926	0.982904	0.962256	-0.0248771	amyloid beta (A4) precursor protein-binding, family A, member 1	protein_coding	7.45858
ENSGALG00000003930	10	APBA2	APBA2	0.962972	0.782229	0.82251	1.07085	0.675698	1.00829	0.854901	0.919417	0.929829	0.9345	-0.104962	amyloid beta (A4) precursor protein-binding, family A, member 2	protein_coding	1.11339
ENSGALG00000003065	20	APBA2BP	NECAB3	32.2009	35.5024	24.5706	30.9678	15.891	15.6503	30.8086	20.8483	1.47775	0.26383	0.563402	N-terminal EF-hand calcium binding protein 3	protein_coding	0.468281
ENSGALG00000000740	28	APBA3	APBA3	8.3191	8.93119	9.12671	8.3227	7.17418	7.75831	8.798	7.75373	1.13468	0.792247	0.182285	amyloid beta (A4) precursor protein-binding, family A, member 3	protein_coding	2.27246
ENSGALG00000029159	1	APBB1	APBB1	14.4816	16.2768	16.9383	14.8523	11.8932	11.2804	15.9124	12.6752	1.2554	0.526267	0.328145	amyloid beta (A4) precursor protein-binding, family B, member 1 (Fe65)	protein_coding	1.60377
ENSGALG00000007579	2	APBB1IP	APBB1IP	8.23779	12.4748	16.2344	8.92829	8.38639	8.72675	12.335	8.68172	1.42081	0.288325	0.506709	amyloid beta (A4) precursor protein-binding, family B, member 1 interacting protein	protein_coding	8.17662e-06
ENSGALG00000014262	4	APBB2	APBB2	33.3051	23.4821	22.9	30.9714	28.4418	29.6475	26.5176	29.6919	0.893091	0.753049	-0.16312	amyloid beta (A4) precursor protein-binding, family B, member 2	protein_coding	3.18892
ENSGALG00000000220	Z	APC	APC	5.36291	4.24006	4.72567	5.2771	6.0956	6.00085	4.77022	5.79052	0.823798	0.458284	-0.279638	adenomatous polyposis coli	protein_coding	1.63885
ENSGALG00000000894	2	APCDD1	APCDD1	1.43523	3.72201	2.64183	1.45715	1.27708	1.78929	2.61576	1.50955	1.7328	0.291416	0.793109	adenomatosis polyposis coli down-regulated 1	protein_coding	0.252896
ENSGALG00000007543	20	APCDD1L	APCDD1L	5.04034	32.6073	21.2681	8.11882	8.27654	10.2431	19.8193	8.88248	2.23128	0.0987147	1.15787	adenomatosis polyposis coli down-regulated 1-like	protein_coding	0.0761813
ENSGALG00000028838	25	APH1A	APH1A	19.5626	19.9648	17.5702	16.3949	16.0465	17.2056	19.0448	16.5522	1.15059	0.738035	0.202372	gamma-secretase subunit APH-1A-like	protein_coding	3.64691
ENSGALG00000007977	5	API5	API5	68.5965	56.5222	56.1025	53.1417	57.4368	52.964	60.3595	54.5052	1.10741	0.824699	0.147187	apoptosis inhibitor 5	protein_coding	3.01227
ENSGALG00000007829	5	APIP	APIP	10.1064	9.62253	8.24831	9.44858	9.63227	8.34974	9.32852	9.14137	1.02047	0.984918	0.0292367	APAF1 interacting protein	protein_coding	0.0220098
ENSGALG00000024481	21	APITD1	APITD1-CORT	4.69334	3.89031	5.75289	2.67463	4.71735	3.08428	4.77245	3.4871	1.3686	0.639448	0.452702	apoptosis-inducing, TAF9-like domain 1	protein_coding	1.41251
ENSGALG00000001250	24	APLP2	APLP2	207.825	235.416	194.083	226.765	226.529	206.701	212.745	219.984	0.967097	0.949342	-0.0482675	amyloid beta (A4) precursor-like protein 2	protein_coding	12.1009
ENSGALG00000007114	24	APOA1	APOA1	16286.9	14074.7	13299.4	5401.95	21615.7	11194.9	14547.8	12707	1.14486	0.916942	0.195175	apolipoprotein A-I	protein_coding	1.80309
ENSGALG00000007109	24	APOA4	APOA4	2.52029	5.60072	4.61225	5.86155	2.09157	2.78872	4.26533	3.58348	1.19028	0.876817	0.251295	apolipoprotein A-IV	protein_coding	3.4892
ENSGALG00000014368	24	APOA5	APOA5	0.248435	0.558667	0.63408	1.96447	0.812606	1.15016	0.483032	1.30946	0.368878	0.0427229	-1.43879	apolipoprotein A-V	protein_coding	0.0296937
ENSGALG00000016491	3	APOB	APOB	2.17615	3.89591	3.50356	21.7939	15.2097	12.8045	3.20303	16.6086	0.192854	3.3175e-14	-2.37442	apolipoprotein B (including Ag(x) antigen)	protein_coding	1.39718e-14
ENSGALG00000003226	26	APOBEC2	APOBEC2	1.205	2.85918	1.87933	1.59092	0.587684	1.30341	1.99384	1.16314	1.71419	0.442445	0.777525	apolipoprotein B mRNA editing enzyme, catalytic polypeptide-like 2	protein_coding	0.569043
ENSGALG00000006995	9	APOD	APOD	3.16753	4.72734	2.95059	6.73767	4.13827	5.28102	3.62838	5.38922	0.673267	0.455727	-0.57075	apolipoprotein D	protein_coding	0.69521
ENSGALG00000003957	18	APOH	APOH	3.25777	5.07733	2.65377	9.60878	3.63597	4.49499	3.67928	5.92075	0.621421	0.247402	-0.686358	apolipoprotein H (beta-2-glycoprotein I)	protein_coding	0.126384
ENSGALG00000011784	1	APOLD1	APOLD1	33.2141	18.3837	11.4264	10.2551	12.2317	33.2888	20.9474	18.6228	1.12482	0.921036	0.169698	apolipoprotein L domain containing 1	protein_coding	0.120078
ENSGALG00000016347	1	APOO	APOO	28.2098	28.2401	25.4383	27.1313	29.907	28.8179	27.3091	28.6158	0.954335	0.917784	-0.0674325	apolipoprotein O	protein_coding	0.3533
ENSGALG00000006978	4	APOOL	APOOL	9.52476	7.71995	11.2921	14.1402	18.8435	15.8415	9.49818	16.2666	0.583906	0.0292755	-0.776192	apolipoprotein O-like	protein_coding	0.0377169
ENSGALG00000015134	1	APOVLDLII	APOV1	254.571	408.554	328.6	1402.53	2292.07	1632.9	331.68	1774.1	0.186957	5.63271e-12	-2.41922	apovitellenin 1	protein_coding	2.32831e-12
ENSGALG00000015770	1	APP	APP	397.508	406.295	345.45	355.033	359.44	360.607	383.382	358.364	1.06981	0.932272	0.0973576	amyloid beta (A4) precursor protein	protein_coding	0.00871695
ENSGALG00000005314	19	APPBP2	APPBP2	12.8584	9.97217	13.445	12.4588	15.0724	15.1889	12.0719	14.2387	0.847826	0.589408	-0.23816	amyloid beta precursor protein (cytoplasmic tail) binding protein 2	protein_coding	2.47485
ENSGALG00000005527	12	APPL1	APPL1	2.37292	1.38525	3.81737	7.9295	9.89109	8.88503	2.51602	8.89877	0.282737	3.14499e-06	-1.82247	adaptor protein, phosphotyrosine interaction, PH domain and leucine zipper containing 1	protein_coding	1.72568e-06
ENSGALG00000012665	1	APPL2	APPL2	32.4608	25.8992	27.7454	21.4847	32.9807	28.0579	28.6699	27.4898	1.04293	0.9514	0.0606383	adaptor protein, phosphotyrosine interaction, PH domain and leucine zipper containing 2	protein_coding	0.0317546
ENSGALG00000027272	11	APRT	APRT	19.416	19.3233	21.3114	17.6315	18.3683	15.0419	20.0182	17.0061	1.17712	0.68983	0.235263	adenine phosphoribosyltransferase	protein_coding	0.249473
ENSGALG00000001954	Z	APTX	APTX	12.8905	10.8469	9.42361	14.1334	13.0238	13.0013	11.0471	13.3868	0.825217	0.647603	-0.277154	aprataxin	protein_coding	1.79416
ENSGALG00000005209	2	AQP1	AQP1	77.1039	89.6963	142.307	60.2728	167.701	105.829	103.008	111.074	0.92739	0.917864	-0.108753	aquaporin 1 (Colton blood group)	protein_coding	1.94704e-08
ENSGALG00000006436	9	AQP12	AQP12B	1.32166	1.19716	0.807812	1.87042	0.870927	1.21111	1.10863	1.31799	0.841158	0.853862	-0.249552	aquaporin 12	protein_coding	3.42158
ENSGALG00000002452	Z	AQP3	AQP3	183.74	90.2891	70.3639	111.787	102.206	106.09	114.377	106.713	1.07182	0.940213	0.100068	aquaporin 3 (Gill blood group)	protein_coding	0.271954
ENSGALG00000002720	LGE22C19W28_E50C23	AQP5	AQP5	0.962392	2.34993	0.700551	1.14503	0.3735	0.738795	1.34898	0.753271	1.79084	0.447119	0.840633	aquaporin 5	protein_coding	0.531884
ENSGALG00000004261	10	AQP9	AQP9	4.42958	4.84762	4.51029	9.08296	5.42583	7.66401	4.60022	7.39774	0.621841	0.230475	-0.685383	aquaporin 9	protein_coding	0.336272
ENSGALG00000009838	5	AQR	AQR	8.06388	4.63672	6.01916	6.38559	8.02743	7.07111	6.2195	7.15862	0.868813	0.721533	-0.202883	aquarius homolog (mouse)	protein_coding	3.55641
ENSGALG00000004596	4	AR	AR	14.9483	14.0246	11.9952	12.8426	11.4206	10.5744	13.6591	11.6127	1.17623	0.639024	0.234168	androgen receptor	protein_coding	0.964963
ENSGALG00000007430	24	ARCN1	ARCN1	79.8613	77.9413	80.9244	73.777	72.5003	73.7722	79.5805	73.3545	1.08488	0.883564	0.11753	archain 1	protein_coding	7.51775
ENSGALG00000005393	2	ARF1	ARF1	253.33	283.773	271.039	254.499	295.763	266.606	269.648	272.214	0.990574	0.980132	-0.0136633	ADP-ribosylation factor 1	protein_coding	1.58561
ENSGALG00000005622	12	ARF4	ARF4	130.432	135.981	150.153	111.574	144.497	138.608	138.891	131.518	1.05606	0.934215	0.0786978	ADP-ribosylation factor 4	protein_coding	1.37915
ENSGALG00000027205		ARF5	ARF5	9.51802	10.1321	12.2891	9.72637	12.0838	9.03695	10.6501	10.273	1.03671	0.978987	0.0520066		protein_coding	18.8243
ENSGALG00000026944	5	ARF6	ARF6	55.5114	62.8833	76.6774	55.9802	65.8324	68.3573	65.0509	63.384	1.0263	0.977418	0.0374506	ADP-ribosylation factor 6	protein_coding	2.79036
ENSGALG00000005781	20	ARFGAP1	ARFGAP1	17.7025	15.9973	19.9096	15.8887	15.9773	16.1888	17.8568	16.0189	1.11474	0.789435	0.156701	ADP-ribosylation factor GTPase activating protein 1	protein_coding	5.03784
ENSGALG00000008247	5	ARFGAP2	ARFGAP2	30.5817	26.7632	22.5443	24.1704	26.2405	23.52	26.6251	24.6381	1.08065	0.883379	0.111896	ADP-ribosylation factor GTPase activating protein 2	protein_coding	7.6504
ENSGALG00000014140	1	ARFGAP3	ARFGAP3	39.49	34.2544	44.5469	29.7162	35.9846	34.6657	39.3898	33.4481	1.17764	0.635814	0.235895	ADP-ribosylation factor GTPase activating protein 3	protein_coding	0.148308
ENSGALG00000015553	2	ARFGEF1	ARFGEF1	16.8349	11.359	12.4394	15.4776	13.9944	14.8985	13.5158	14.7933	0.913644	0.818197	-0.130297	ADP-ribosylation factor guanine nucleotide-exchange factor 1 (brefeldin A-inhibited)	protein_coding	6.0683
ENSGALG00000004663	20	ARFGEF2	ARFGEF2	4.72064	3.35852	5.58342	7.93937	9.4154	9.23289	4.54336	8.8612	0.512725	0.00037541	-0.963743	ADP-ribosylation factor guanine nucleotide-exchange factor 2 (brefeldin A-inhibited)	protein_coding	0.000389534
ENSGALG00000017337	1	ARFIP2	ARFIP2	28.7344	29.4466	28.6125	28.9041	24.4002	28.1934	28.945	27.1768	1.06506	0.90818	0.090938	ADP-ribosylation factor interacting protein 2	protein_coding	9.9868
ENSGALG00000006101	20	ARFRP1	ARFRP1	17.3752	18.0251	15.2549	15.8024	18.0354	16.9799	16.899	16.9362	0.9978	0.98692	-0.0031777	ADP-ribosylation factor related protein 1	protein_coding	5.17522
ENSGALG00000009519	5	ARG2	ARG2	0.302501	0.377784	0.348775	0.544725	0.525331	0.288204	0.343689	0.451257	0.761626	0.723717	-0.392845	arginase 2	protein_coding	1.84225
ENSGALG00000016855	1	ARGLU1	ARGLU1	127.971	106.516	125.547	116.642	107.903	111.545	119.885	112.047	1.06995	0.90818	0.0975492	arginine and glutamate rich 1	protein_coding	7.85323
ENSGALG00000010031	4	ARHGAP10	ARHGAP10	10.623	12.5592	17.6288	8.59341	11.7145	10.1762	13.6077	10.1566	1.33979	0.367071	0.422004	Rho GTPase activating protein 10	protein_coding	0.869827
ENSGALG00000009731	5	ARHGAP11A	ARHGAP11A	2.32421	1.89895	2.93482	2.22118	2.63634	1.96596	2.38228	2.27279	1.04817	0.959341	0.0678773	Rho GTPase activating protein 11A	protein_coding	0.114095
ENSGALG00000007254	2	ARHGAP12	ARHGAP12	29.6982	20.7615	21.7619	30.0389	32.3044	29.8172	24.0292	30.7152	0.782323	0.317563	-0.354165	Rho GTPase activating protein 12	protein_coding	0.238692
ENSGALG00000012421	7	ARHGAP15	ARHGAP15	6.83097	6.6448	8.8972	5.88705	9.02559	6.25182	7.45428	7.04745	1.05773	0.940348	0.0809673	Rho GTPase activating protein 15	protein_coding	0.481247
ENSGALG00000005962	14	ARHGAP17	ARHGAP17	57.6366	52.2277	56.3143	44.8696	45.6908	42.5844	55.3697	44.3779	1.24768	0.438712	0.319253	Rho GTPase activating protein 17	protein_coding	1.37418
ENSGALG00000014013	3	ARHGAP18	ARHGAP18	17.8706	26.1711	26.3034	13.8034	16.595	14.6681	23.4997	15.017	1.56487	0.0387086	0.646045	Rho GTPase activating protein 18	protein_coding	0.0599163
ENSGALG00000007609	6	ARHGAP19	ARHGAP19	0.703224	0.834867	1.12498	0.567745	1.15694	0.858348	0.888319	0.860193	1.0327	0.985271	0.046418	Rho GTPase activating protein 19	protein_coding	0.00224648
ENSGALG00000017150	1	ARHGAP20	ARHGAP20	1.60003	1.22596	0.60944	1.06515	1.65141	0.806578	1.14445	1.17224	0.976288	0.978373	-0.0346214	Rho GTPase activating protein 20	protein_coding	0.846326
ENSGALG00000007721	2	ARHGAP21	ARHGAP21	22.4183	18.7507	22.6943	21.3771	21.0313	21.2672	21.2648	21.2264	1.00181	0.992179	0.00260863	Rho GTPase activating protein 21	protein_coding	24.1595
ENSGALG00000006137	6	ARHGAP22	ARHGAP22	1.30393	1.47556	0.959229	1.54889	1.10398	1.37222	1.24832	1.34251	0.929841	0.933205	-0.104945	Rho GTPase activating protein 22	protein_coding	2.34601
ENSGALG00000025795	AADN03015704.1	ARHGAP23	ARHGAP23	14.041	15.1536	20.5156	13.3433	14.405	16.2496	16.5709	14.6702	1.12956	0.828701	0.175759		protein_coding	0.493641
ENSGALG00000011124	4	ARHGAP24	ARHGAP24	34.5613	24.3919	19.5445	25.8735	23.246	24.9758	26.1282	24.7041	1.05765	0.934247	0.0808586	Rho GTPase activating protein 24	protein_coding	0.199707
ENSGALG00000000132	22	ARHGAP25	ARHGAP25	9.45575	10.243	12.3564	9.34005	15.3885	11.245	10.688	11.9796	0.892184	0.783248	-0.164587	Rho GTPase activating protein 25	protein_coding	0.45675
ENSGALG00000007380	13	ARHGAP26	ARHGAP26	32.9547	24.9416	23.8244	30.9199	29.6462	31.1901	27.2059	30.5896	0.889383	0.724837	-0.169123	Rho GTPase activating protein 26	protein_coding	1.779
ENSGALG00000025745	27	ARHGAP27	ARHGAP27	8.94944	9.84242	15.5281	8.03382	11.5122	8.73132	11.4359	9.41849	1.2142	0.656545	0.280008		protein_coding	1.55031
ENSGALG00000014758	2	ARHGAP28	ARHGAP28	4.99762	4.06829	9.98536	11.9561	17.746	14.6923	6.33509	14.7884	0.428382	0.00187278	-1.22303	Rho GTPase activating protein 28	protein_coding	0.00153126
ENSGALG00000005683	8	ARHGAP29	ARHGAP29	24.8488	17.64	13.5524	24.0271	20.2089	23.0121	18.656	22.4242	0.831956	0.617108	-0.265421	Rho GTPase activating protein 29	protein_coding	2.32502
ENSGALG00000025732		ARHGAP30	ARHGAP30	2.08822	2.03488	2.54052	2.61701	2.41719	2.28916	2.2209	2.44058	0.909991	0.90818	-0.136077		protein_coding	6.67404
ENSGALG00000015077	1	ARHGAP31	ARHGAP31	28.4429	16.2311	22.8791	37.3927	25.7029	25.963	22.4426	29.7007	0.755626	0.346458	-0.404256	Rho GTPase activating protein 31	protein_coding	0.857025
ENSGALG00000001192	24	ARHGAP32	ARHGAP32	4.15598	3.32371	4.57663	2.76087	4.11965	3.53864	4.01261	3.47109	1.15601	0.729446	0.209153	Rho GTPase activating protein 32	protein_coding	0.00498431
ENSGALG00000011693	AADN03025913.1	ARHGAP35	ARHGAP35	9.56852	10.8834	11.682	14.294	10.2191	10.8577	10.7198	11.7955	0.908798	0.805681	-0.137968	Rho GTPase activating protein 35	protein_coding	5.83961
ENSGALG00000001536	20	ARHGAP39	ARHGAP39	9.97726	8.29867	8.46731	11.6121	8.71993	8.09701	8.90702	9.4773	0.939828	0.892917	-0.0895319		protein_coding	9.97317
ENSGALG00000027752		ARHGAP39L	ARHGAP39	0.797992	0.519601	1.74714	0.759543	0.718138	0.784117	1.01908	0.754293	1.35104	0.747264	0.434071	rho GTPase-activating protein 39-like	protein_coding	0.212588
ENSGALG00000017196	1	ARHGAP42	ARHGAP42	3.11317	1.88797	5.039	7.66041	11.8331	12.3247	3.33478	10.6031	0.314511	2.53047e-05	-1.66882	Rho GTPase activating protein 42	protein_coding	1.51632e-05
ENSGALG00000009992	5	ARHGAP5	ARHGAP5	6.25556	6.21074	8.97769	11.3859	15.2142	17.4113	7.14402	14.67	0.486982	0.000197735	-1.03806	Rho GTPase activating protein 5	protein_coding	0.000190485
ENSGALG00000016602	1	ARHGAP6	ARHGAP6	10.4186	9.16824	11.2387	8.2673	8.33181	8.3307	10.2667	8.31011	1.23545	0.443429	0.30504	Rho GTPase activating protein 6	protein_coding	0.0243739
ENSGALG00000019261	1	ARHGAP8	PRR5-ARHGAP8	4.2817	2.17928	1.7237	2.61272	2.92635	5.17406	2.71759	3.57554	0.760049	0.689896	-0.395835	Rho GTPase activating protein 8	protein_coding	1.74289
ENSGALG00000008443	18	ARHGDIA	ARHGDIA	189.553	206.577	194.646	177.536	216.602	210.111	197.099	201.366	0.978813	0.962943	-0.0308944	Rho GDP dissociation inhibitor (GDI) alpha	protein_coding	3.80329
ENSGALG00000011738	1	ARHGDIB	ARHGDIB	63.187	70.972	72.4382	60.1243	75.1237	64.6251	68.9243	66.5963	1.03496	0.962256	0.0495705	Rho GDP dissociation inhibitor (GDI) beta	protein_coding	1.45367
ENSGALG00000025911	14	ARHGDIG	ARHGDIG	9.31687	13.1939	14.6707	14.4292	12.564	13.8758	12.4177	13.6272	0.911244	0.880097	-0.134091	Rho GDP dissociation inhibitor (GDI) gamma	protein_coding	3.84093
ENSGALG00000026460		ARHGEF1	ARHGEF1	0.757043	2.66219	2.87533	0.841437	0.299986	1.222	2.10879	0.790114	2.66897	0.0665	1.41628	uncharacterized LOC424241	protein_coding	5.58063e-09
ENSGALG00000016350	3	ARHGEF10	ARHGEF10	6.4185	6.50025	9.76231	6.12755	7.1314	6.76448	7.55627	6.67329	1.13232	0.802922	0.179276	Rho guanine nucleotide exchange factor (GEF) 10	protein_coding	0.241398
ENSGALG00000000449	21	ARHGEF10L	ARHGEF10L	23.2158	21.9919	20.498	22.2169	25.3051	15.9949	21.9046	21.157	1.03534	0.96375	0.0501029		protein_coding	3.41338
ENSGALG00000013261	AADN03010962.1	ARHGEF11	ARHGEF11	72.5539	57.0803	48.6319	76.4929	49.7758	69.568	59.3752	65.334	0.908795	0.850555	-0.137973	Rho guanine nucleotide exchange factor (GEF) 11	protein_coding	6.16463
ENSGALG00000006663	24	ARHGEF12	ARHGEF12	50.9944	34.8144	35.6268	61.7092	51.3467	59.1496	40.4008	57.4241	0.703552	0.159216	-0.507272	Rho guanine nucleotide exchange factor (GEF) 12	protein_coding	0.313867
ENSGALG00000001058	21	ARHGEF16	ARHGEF16	7.75583	6.20861	4.90956	7.38214	6.34683	9.09841	6.28677	7.61525	0.825549	0.624904	-0.276574	Rho guanine nucleotide exchange factor (GEF) 16	protein_coding	2.25945
ENSGALG00000017326	1	ARHGEF17	ARHGEF17	21.6733	33.2951	19.7807	26.2505	13.1389	14.4382	25.0172	17.9594	1.39299	0.397749	0.478182		protein_coding	0.619341
ENSGALG00000003572	28	ARHGEF18	ARHGEF18	8.78152	7.47084	7.71033	8.63105	9.18825	8.56773	7.98179	8.7943	0.907609	0.792309	-0.139857	rho/rac guanine nucleotide exchange factor (GEF) 18	protein_coding	3.40748
ENSGALG00000005481	12	ARHGEF3	ARHGEF3	11.6269	14.5129	14.182	14.4001	13.0108	11.1538	13.4611	12.8532	1.0473	0.941741	0.0666683	Rho guanine nucleotide exchange factor (GEF) 3	protein_coding	0.519062
ENSGALG00000001255	13	ARHGEF37	ARHGEF37	5.03526	5.43569	5.06696	4.58861	3.31752	3.09232	5.18377	3.66633	1.41389	0.213932	0.499665	Rho guanine nucleotide exchange factor (GEF) 37	protein_coding	0.428151
ENSGALG00000002193	9	ARHGEF4	ARHGEF4	30.7776	27.7492	26.0384	22.9996	25.105	21.6458	28.1834	23.2436	1.21252	0.51304	0.278014	Rho guanine nucleotide exchange factor (GEF) 4	protein_coding	0.011187
ENSGALG00000006439	4	ARHGEF6	ARHGEF6	46.0732	42.5127	37.7079	64.0712	38.4722	35.0057	42.1013	45.8757	0.917727	0.864621	-0.123863	Rac/Cdc42 guanine nucleotide exchange factor (GEF) 6	protein_coding	1.13819
ENSGALG00000016851	1	ARHGEF7	ARHGEF7	14.5182	13.2102	15.7009	12.4564	12.6071	11.1404	14.4678	12.0659	1.19906	0.555206	0.261906	Rho guanine nucleotide exchange factor (GEF) 7	protein_coding	2.11987
ENSGALG00000007608	4	ARHGEF9	ARHGEF9	38.5039	31.951	36.6744	44.2812	36.039	53.9453	35.6732	44.79	0.796456	0.390808	-0.328333	Cdc42 guanine nucleotide exchange factor (GEF) 9	protein_coding	0.749549
ENSGALG00000000360	23	ARID1A	ARID1A	16.1794	14.1763	16.2579	15.8525	15.2993	15.5595	15.5266	15.5717	0.997103	0.983813	-0.00418551	AT-rich interactive domain-containing protein 1A-like	protein_coding	9.74625
ENSGALG00000013683	3	ARID1B	ARID1B	15.1108	12.1874	14.5793	14.9601	14.2123	14.5318	13.9417	14.5696	0.956905	0.910116	-0.0635518	AT rich interactive domain 1B (SWI1-like)	protein_coding	3.24875
ENSGALG00000009665	1	ARID2	ARID2	5.97937	5.11925	5.87066	6.09432	6.22471	5.94579	5.65162	6.08784	0.928346	0.840784	-0.107265	AT rich interactive domain 2 (ARID, RFX-like)	protein_coding	5.58468
ENSGALG00000026231	28	ARID3A	ARID3A	3.89453	4.80158	4.26664	3.72131	3.70869	4.07809	4.32848	3.83731	1.128	0.877392	0.173765	AT rich interactive domain 3A (BRIGHT-like)	protein_coding	1.24937
ENSGALG00000001376	10	ARID3B	ARID3B	6.59384	5.02235	6.7585	6.93325	5.77805	6.38401	6.1143	6.36711	0.960295	0.942516	-0.0584512	AT rich interactive domain 3B (BRIGHT-like)	protein_coding	8.18916
ENSGALG00000012037	5	ARID4A	ARID4A	16.8872	12.2114	14.0944	16.2004	16.8284	15.6053	14.3718	16.2094	0.886637	0.71363	-0.173585	AT rich interactive domain 4A (RBP1-like)	protein_coding	3.58926
ENSGALG00000018879		ARID5A	ARID5A	38.5147	22.004	38.2374	36.5484	42.816	60.3517	32.8014	46.5898	0.704048	0.225337	-0.506255	AT rich interactive domain 5A (MRF1-like)	protein_coding	0.445106
ENSGALG00000002991	6	ARID5B	ARID5B	7.14522	4.15643	5.70052	6.59462	6.31172	7.85521	5.64881	6.92391	0.815841	0.59337	-0.293641	AT rich interactive domain 5B (MRF1-like)	protein_coding	0.783712
ENSGALG00000001901	10	ARIH1	ARIH1	85.6271	63.0392	64.5896	79.1226	82.6992	85.6301	70.9777	82.4863	0.860479	0.624013	-0.216788	ariadne homolog, ubiquitin-conjugating enzyme E2 binding protein, 1 (Drosophila)	protein_coding	2.87845
ENSGALG00000006956	12	ARIH2	ARIH2	11.1785	9.77701	9.39651	10.5714	11.388	11.0466	10.1132	11.001	0.919291	0.81167	-0.121406	ariadne homolog 2 (Drosophila)	protein_coding	3.02993
ENSGALG00000011651	1	ARL1	ARL1	87.644	81.9433	83.7797	81.7154	84.9771	89.9607	84.444	85.5561	0.987002	0.964619	-0.0188757	ADP-ribosylation factor-like 1	protein_coding	0.335278
ENSGALG00000003360	13	ARL10	ARL10	1.32834	1.10867	1.78034	1.03182	1.32732	1.11583	1.4041	1.1577	1.21284	0.826682	0.278386	ADP-ribosylation factor-like 10	protein_coding	2.96956
ENSGALG00000022733	1	ARL11	ARL11	4.13964	5.03107	4.30211	2.23347	4.89481	2.37915	4.49875	3.16159	1.42294	0.586706	0.508873	ADP-ribosylation factor-like 11	protein_coding	1.15295
ENSGALG00000015412	1	ARL13B	ARL13B	11.4611	10.4545	11.6149	10.2794	11.6868	11.0324	11.1719	10.9976	1.01585	0.991505	0.0226846	ADP-ribosylation factor-like 13B	protein_coding	3.75835
ENSGALG00000014911	Z	ARL15	ARL15	18.9633	15.5955	15.0159	26.8296	22.5724	25.9101	16.5103	25.1141	0.657412	0.105555	-0.605131	ADP-ribosylation factor-like 15	protein_coding	0.174433
ENSGALG00000007198	18	ARL16	ARL16	3.20656	2.9971	2.98601	3.67327	3.59306	3.3669	3.06271	3.54348	0.864324	0.846342	-0.210357	ADP-ribosylation factor-like 16	protein_coding	4.02337
ENSGALG00000025933	11	ARL2BP	ARL2BP	15.5375	17.0397	14.9375	16.1634	12.9546	12.2352	15.8555	13.7857	1.15014	0.719611	0.201805	ADP-ribosylation factor-like 2 binding protein	protein_coding	0.168463
ENSGALG00000008049	6	ARL3	ARL3	19.6046	19.5362	18.4289	18.4248	15.1002	16.2538	19.1969	16.5969	1.15666	0.798916	0.20996	ADP-ribosylation factor-like 3	protein_coding	3.80508
ENSGALG00000027757	2	ARL4A	ARL4A	54.4034	40.1332	38.7326	15.4021	22.0196	25.7649	44.3614	21.0617	2.10626	0.000223125	1.07468	ADP-ribosylation factor-like 4A	protein_coding	0.000207619
ENSGALG00000021021	7	ARL4C	ARL4C	25.9591	51.699	80.539	41.4685	45.7997	48.6185	52.8249	45.2968	1.16619	0.832891	0.221808	ADP-ribosylation factor-like 4C	protein_coding	3.755
ENSGALG00000012509	7	ARL5A	ARL5A	29.5349	28.0017	25.4919	23.5104	26.9787	23.9384	27.6808	24.8019	1.11608	0.787852	0.158434	ADP-ribosylation factor-like 5A	protein_coding	1.19362
ENSGALG00000008557	2	ARL5B	ARL5B	43.0022	29.8284	48.4299	24.6234	29.1096	39.6977	40.3176	31.1533	1.29417	0.455103	0.372025	ADP-ribosylation factor-like 5B	protein_coding	1.20671
ENSGALG00000019215	1	ARL6	ARL6	7.27605	7.64363	7.11212	3.83951	5.02292	4.21378	7.34907	4.35644	1.68694	0.217362	0.754411		protein_coding	0.0139865
ENSGALG00000006780	14	ARL6IP1	ARL6IP1	142.79	150.663	113.33	124.201	118.477	98.5797	135.761	113.739	1.19361	0.648486	0.255337	ADP-ribosylation factor-like 6 interacting protein 1	protein_coding	2.53973
ENSGALG00000003682	15	ARL6IP4	ARL6IP4	32.4521	37.7042	36.2603	30.7085	29.5633	27.5768	35.515	29.2797	1.21296	0.573378	0.278528	ADP-ribosylation-like factor 6 interacting protein 4	protein_coding	2.0586
ENSGALG00000017436	12	ARL6IP5	ARL6IP5	142.002	224.489	177.241	242.428	157.039	158.671	181.847	186.158	0.976841	0.964619	-0.0338037	ADP-ribosylation-like factor 6 interacting protein 5	protein_coding	3.18878
ENSGALG00000000606	26	ARL8A	ARL8A	60.7842	65.5956	55.5605	57.4953	58.5541	63.527	60.7119	59.8671	1.01411	0.993654	0.0202172		protein_coding	5.37138
ENSGALG00000008314	12	ARL8B	ARL8B	49.1004	39.0358	48.2238	54.0295	52.5242	53.9465	45.3905	53.5052	0.848338	0.587602	-0.237288	ADP-ribosylation factor-like 8B	protein_coding	2.47632
ENSGALG00000026653	4	ARL9	ARL9	14.5648	15.8589	10.7707	12.3704	11.0354	11.5759	13.7526	11.6627	1.1792	0.718008	0.237813	ADP-ribosylation factor-like 9	protein_coding	3.01921
ENSGALG00000000062	2	ARMC1	ARMC1	19.5727	17.529	14.9916	18.2874	16.7392	16.7768	17.3632	17.2695	1.00543	0.994207	0.00780603	armadillo repeat containing 1	protein_coding	12.9159
ENSGALG00000008288	1	ARMC10	ARMC10	3.05849	3.21762	2.65783	2.55115	2.88229	2.60844	2.98071	2.6799	1.11225	0.885602	0.153479	armadillo repeat containing 10	protein_coding	2.09288
ENSGALG00000015289	3	ARMC2	ARMC2	0.447052	0.786951	0.838191	0.378233	0.591405	0.427077	0.693212	0.465008	1.49075	0.559067	0.576042	armadillo repeat containing 2	protein_coding	0.970532
ENSGALG00000007864	2	ARMC3	ARMC3	0.349159	0.677346	0.482318	0.522242	0.301651	0.171544	0.50549	0.330264	1.53056	0.595709	0.614061	armadillo repeat containing 3	protein_coding	0.407994
ENSGALG00000003024	28	ARMC6	ARMC6	39.3795	37.3706	27.826	38.3113	31.8686	35.4783	34.8776	35.2316	0.989951	0.974888	-0.014571	armadillo repeat containing 6	protein_coding	8.53433
ENSGALG00000007961	18	ARMC7	ARMC7	14.5982	15.4816	20.0553	16.2638	13.5681	12.2633	16.7137	14.0283	1.19143	0.778944	0.252691	armadillo repeat containing 7	protein_coding	3.0826
ENSGALG00000001179	9	ARMC8	ARMC8	22.0605	20.8789	20.6102	21.7678	19.977	21.4327	21.1831	21.0636	1.00567	0.994345	0.00815964	armadillo repeat containing 8	protein_coding	18.2902
ENSGALG00000007691	9	ARMC9	ARMC9	3.1205	2.78035	2.92762	2.7141	2.88764	3.27506	2.94136	2.96021	0.99363	0.988525	-0.00921987		protein_coding	3.79124
ENSGALG00000026322	3	ARMT1	ARMT1	3.93012	3.87939	5.1673	3.94353	7.24689	5.55177	4.32406	5.57544	0.775555	0.508932	-0.366698	chromosome 3 open reading frame, human C6orf211	protein_coding	1.38788
ENSGALG00000000751	25	ARNT	ARNT	51.6086	49.5324	60.8291	51.0376	51.3735	47.695	53.968	50.0316	1.07868	0.886858	0.109264	aryl hydrocarbon receptor nuclear translocator	protein_coding	2.16995
ENSGALG00000006445	10	ARNT2	ARNT2	3.77296	2.8102	4.43834	2.91912	3.60281	3.18479	3.66613	3.23441	1.13348	0.807687	0.180756	aryl-hydrocarbon receptor nuclear translocator 2	protein_coding	0.210158
ENSGALG00000005378	5	ARNTL	ARNTL	7.60696	11.1396	18.862	10.2508	12.3794	9.49993	12.5417	10.7041	1.17167	0.789392	0.228566	aryl hydrocarbon receptor nuclear translocator-like	protein_coding	3.45368
ENSGALG00000014096	1	ARNTL2	ARNTL2	14.1621	11.806	17.016	11.5386	11.8986	13.6793	14.3079	12.3754	1.15616	0.71092	0.209336	aryl hydrocarbon receptor nuclear translocator-like 2	protein_coding	3.39607
ENSGALG00000004693	14	ARPC1A	ARPC1A	81.4363	79.0661	73.1258	67.3376	71.5715	76.1975	77.8982	71.7055	1.08636	0.865454	0.119506	actin related protein 2/3 complex, subunit 1A, 41kDa	protein_coding	7.24192
ENSGALG00000022490	14	ARPC1B	ARPC1B	68.2455	105.878	128.308	76.0881	111.467	98.4555	100.989	95.2828	1.05989	0.939966	0.0839106	actin related protein 2/3 complex, subunit 1B, 41kDa	protein_coding	0.471823
ENSGALG00000011452	7	ARPC2	ARPC2	84.2401	92.3062	102.333	77.2538	111.957	100.92	93.006	96.6596	0.962201	0.930958	-0.0555901	actin related protein 2/3 complex, subunit 2, 34kDa	protein_coding	1.03285
ENSGALG00000003820	15	ARPC3	ARPC3	126.064	138.948	144.484	109.183	136.117	121.555	136.594	122.24	1.11742	0.802637	0.160172	actin related protein 2/3 complex, subunit 3, 21kDa	protein_coding	5.01111
ENSGALG00000006691	12	ARPC4	ARPC4	136.384	173.078	217.757	123.178	166.738	134.519	175.885	141.393	1.24394	0.532033	0.314918	actin related protein 2/3 complex, subunit 4, 20kDa	protein_coding	1.68943
ENSGALG00000020927	8	ARPC5	ARPC5	196.613	235.379	258.164	199.371	286.796	235.134	230.271	240.278	0.958354	0.929032	-0.0613695	actin related protein 2/3 complex, subunit 5, 16kDa	protein_coding	5.40424
ENSGALG00000001014	17	ARPC5L	ARPC5L	19.6697	15.748	15.4863	16.5295	15.9803	19.1527	16.9502	17.2293	0.983801	0.97268	-0.0235622	actin related protein 2/3 complex, subunit 5-like	protein_coding	9.83725
ENSGALG00000017370	10	ARPP19	ARPP19	100.063	80.3923	84.16	87.6213	88.3868	95.0699	88.1127	90.3712	0.975008	0.943336	-0.0365145	cAMP-regulated phosphoprotein, 19kDa	protein_coding	0.936539
ENSGALG00000008475	17	ARRDC1	ARRDC1	8.13457	9.76165	8.45783	7.2431	11.5256	9.59242	8.799	9.44739	0.931368	0.886323	-0.102577	arrestin domain containing 1	protein_coding	6.14278
ENSGALG00000003527	28	ARRDC2	ARRDC2	35.3475	30.662	26.0683	29.6863	70.1664	38.6037	30.6861	46.0698	0.666079	0.196211	-0.586235	arrestin domain containing 2	protein_coding	0.000632527
ENSGALG00000025915	Z	ARRDC3	ARRDC3	16.4761	15.8325	19.7222	11.3371	14.4322	13.5623	17.3362	13.1066	1.3227	0.251316	0.403491	arrestin domain containing 3	protein_coding	0.000147789
ENSGALG00000007012	10	ARRDC4	ARRDC4	13.8092	10.7438	11.3858	12.867	9.48081	12.7254	11.9646	11.6995	1.02265	0.982862	0.032317	arrestin domain containing 4	protein_coding	2.18147
ENSGALG00000009746	1	ARSA	ARSA	20.352	24.0541	19.8438	20.733	17.0377	17.2547	21.4521	18.3451	1.16936	0.67199	0.225724	arylsulfatase A	protein_coding	0.635893
ENSGALG00000004438	Z	ARSB	ARSB	10.6573	14.2973	17.0909	8.53628	18.5202	9.19679	14.0332	12.0611	1.16351	0.823375	0.218478	arylsulfatase B	protein_coding	1.26905e-27
ENSGALG00000016648		ARSD	ARSD	7.14485	5.13708	3.39289	2.46725	2.08882	1.84404	5.21828	2.13243	2.44711	0.00614009	1.29108	arylsulfatase D	protein_coding	0.00165116
ENSGALG00000016654		ARSE	ARSE	2.37029	1.65929	1.77832	4.08309	3.69628	1.67536	1.93195	3.14677	0.613948	0.341701	-0.703811	arylsulfatase E (chondrodysplasia punctata 1)	protein_coding	0.485501
ENSGALG00000004193	18	ARSG	ARSG	2.73039	3.04074	2.88422	2.71021	3.90689	2.51523	2.88807	3.04007	0.949998	0.943336	-0.074003	arylsulfatase G	protein_coding	1.6803
ENSGALG00000016636	1	ARSH	ARSE	13.8515	14.6531	15.0034	12.1268	16.1082	16.5669	14.5106	14.9329	0.971718	0.944396	-0.0413903	arylsulfatase family, member H	protein_coding	12.2158
ENSGALG00000005616	13	ARSI	ARSI	0.813281	2.0817	3.08396	0.921543	4.2633	2.17266	1.99868	2.44633	0.817014	0.862372	-0.291567	arylsulfatase family, member I	protein_coding	0.9158
ENSGALG00000012019	4	ARSJ	ARSJ	3.95515	5.34461	9.75438	5.43773	6.34344	7.20506	6.35249	6.33019	1.00352	0.994616	0.00507466	arylsulfatase family, member J	protein_coding	0.298326
ENSGALG00000014672	Z	ARSK	ARSK	7.66239	8.23232	8.3135	6.30763	7.42857	5.55393	8.07476	6.42543	1.25669	0.489388	0.329626	arylsulfatase family, member K	protein_coding	0.56134
ENSGALG00000006443		ART1	ART1	0.468704	0.221	0.472101	1.31048	1.21795	1.23414	0.385578	1.25409	0.307456	0.0101219	-1.70155	ADP-ribosyltransferase 1	protein_coding	0.00594866
ENSGALG00000011155	3	ARV1	ARV1	8.91184	8.56631	5.94759	8.18769	8.71367	7.59324	7.81369	8.16236	0.957284	0.933225	-0.0629815	ARV1 homolog (S. cerevisiae)	protein_coding	14.8174
ENSGALG00000002040	15	ARVCF	ARVCF	3.40857	2.10707	2.76661	6.21198	4.62122	4.98894	2.75266	5.27596	0.521738	0.00385521	-0.938604	armadillo repeat gene deleted in velocardiofacial syndrome	protein_coding	0.00410738
ENSGALG00000008133	6	AS3MT	AS3MT	29.8693	31.417	32.4167	31.04	22.8483	22.4159	31.2495	25.4412	1.2283	0.510476	0.296667	arsenic (+3 oxidation state) methyltransferase	protein_coding	1.7207
ENSGALG00000026364	4	ASAH1	ASAH1	79.8392	116.652	70.2126	76.7472	81.4781	62.0623	89.2325	73.4053	1.21561	0.706154	0.281686	N-acylsphingosine amidohydrolase (acid ceramidase) 1	protein_coding	0.0788252
ENSGALG00000015081	Z	ASAH3L	ACER2	1.72873	1.48759	1.94612	3.45542	2.94035	4.10601	1.71933	3.50453	0.490604	0.0594938	-1.02737	alkaline ceramidase 2	protein_coding	0.0579088
ENSGALG00000011529	4	ASAHL	NAAA	15.2632	18.8018	19.522	21.0501	20.6969	16.107	17.8861	19.2764	0.927877	0.870775	-0.107994	N-acylethanolamine acid amidase	protein_coding	2.06577
ENSGALG00000029131	23	ASAP3	ASAP3	18.6363	27.1119	41.4873	26.93	21.912	25.7618	29.1012	24.879	1.16971	0.769089	0.226154		protein_coding	1.95448
ENSGALG00000004272	7	ASB1	ASB1	18.7869	17.1533	16.6776	16.958	15.7301	14.6337	17.5355	15.7719	1.11182	0.850632	0.152923	ankyrin repeat and SOCS box containing 1	protein_coding	2.41845
ENSGALG00000007594	4	ASB12	ASB12	0.7812	0.817056	0.740576	0.392059	0.1879	0.573968	0.780128	0.387347	2.01403	0.197795	1.01009	ankyrin repeat and SOCS box containing 12	protein_coding	0.19582
ENSGALG00000008401	1	ASB13	ASB13	7.8165	7.18817	5.80715	9.86708	9.14087	5.71959	6.93774	8.23409	0.842564	0.786485	-0.247142	ankyrin repeat and SOCS box containing 13	protein_coding	1.04646
ENSGALG00000010881	5	ASB2	ASB2	0.440616	0.415511	0.405045	1.24545	1.18597	0.642872	0.420309	1.02203	0.411248	0.0420816	-1.28192	ankyrin repeat and SOCS box containing 2	protein_coding	0.032827
ENSGALG00000008176	3	ASB3	ASB3	3.81038	3.36058	3.31847	3.92174	3.53547	3.00968	3.49491	3.48789	1.00201	0.993654	0.00289702	ankyrin repeat and SOCS box-containing 3	protein_coding	6.27085
ENSGALG00000010837	4	ASB5	ASB5	6.61076	9.15511	8.47423	6.29224	7.68069	7.00649	8.09855	6.99134	1.15837	0.81912	0.212095	ankyrin repeat and SOCS box containing 5	protein_coding	2.6827
ENSGALG00000004378	17	ASB6	ASB6	12.7342	11.8382	14.1095	9.60417	9.55262	10.3763	12.888	9.84649	1.30889	0.291273	0.388343	ankyrin repeat and SOCS box containing 6	protein_coding	0.750042
ENSGALG00000007115	10	ASB7	ASB7	3.17458	2.56392	2.9946	3.72467	3.29676	3.43209	2.90744	3.48497	0.834281	0.760933	-0.261395	ankyrin repeat and SOCS box containing 7	protein_coding	2.91105
ENSGALG00000013271	JH375554.1	ASB8	ASB8	9.71685	10.8282	9.44368	9.97238	8.70681	9.80591	10.0081	9.49837	1.05366	0.939966	0.075412	ankyrin repeat and SOCS box containing 8	protein_coding	3.26497
ENSGALG00000016563	1	ASB9	ASB9	3.31509	4.18181	5.42829	4.41204	4.04109	4.21987	4.31268	4.22499	1.02076	0.991505	0.0296393	ankyrin repeat and SOCS box containing 9	protein_coding	1.84434
ENSGALG00000026019	6	ASCC1	ASCC1	19.748	19.7381	19.6887	13.9239	15.6601	15.0151	19.7305	14.8646	1.32734	0.255892	0.408543		protein_coding	0.626352
ENSGALG00000008059	15	ASCC2	ASCC2	10.8275	8.67329	10.9142	10.1559	11.9116	9.61191	10.1244	10.5544	0.959266	0.923567	-0.0599977	activating signal cointegrator 1 complex subunit 2	protein_coding	4.43666
ENSGALG00000015465	3	ASCC3	ASCC3	3.86903	4.15785	4.55364	4.62609	5.30769	4.46593	4.19556	4.79795	0.874449	0.682243	-0.193553	activating signal cointegrator 1 complex subunit 3	protein_coding	3.52483
ENSGALG00000003477		ASCC3L1	ASCC3L1	9.45888	7.27265	8.47373	9.7814	8.79749	7.4296	8.38909	8.66646	0.967995	0.952769	-0.0469287		protein_coding	5.41601
ENSGALG00000014887	3	ASF1A	ASF1A	24.8868	21.4091	25.3181	19.7187	22.109	22.5639	23.8506	21.465	1.11114	0.850632	0.15204	anti-silencing function 1A histone chaperone	protein_coding	1.39812
ENSGALG00000014638	25	ASH1L	ASH1L	23.8718	15.8944	19.9973	30.3009	23.1882	25.8184	19.8742	26.4479	0.751448	0.292747	-0.412254	ash1 (absent, small, or homeotic)-like (Drosophila)	protein_coding	0.710112
ENSGALG00000003233	22	ASH2L	ASH2L	22.8451	19.7422	20.4397	19.7004	19.1193	20.078	20.9961	19.6352	1.06931	0.897013	0.0966751	ash2 (absent, small, or homeotic)-like (Drosophila)	protein_coding	5.42313
ENSGALG00000002558	19	ASL1	ASAL	1.30132	0.912518	1.34437	2.28669	3.08991	2.22338	1.18344	2.53066	0.467641	0.0451104	-1.09653	argininosuccinate lyase	protein_coding	0.0411394
ENSGALG00000002576	19	ASL2	ASAL	21.9536	21.29	20.188	18.813	35.5718	22.8371	21.1483	25.7063	0.82269	0.595202	-0.281579	argininosuccinate lyase	protein_coding	0.239688
ENSGALG00000016689	1	ASMTL	ASMTL	3.99391	3.58455	3.70655	2.73819	2.84448	2.74967	3.76012	2.77725	1.3539	0.301566	0.437123	acetylserotonin O-methyltransferase-like	protein_coding	0.689888
ENSGALG00000026226	AADN03012371.1	ASNA1	ASNA1	31.8966	34.1471	36.8327	29.8104	27.7001	28.7824	34.3094	28.7684	1.19261	0.6199	0.254116	arsA arsenite transporter, ATP-binding, homolog 1 (bacterial)	protein_coding	2.43943
ENSGALG00000009748	2	ASNS	ASNS	27.7161	25.0196	23.7205	19.0378	20.8489	21.9736	25.4805	20.6209	1.23566	0.435237	0.305285	asparagine synthetase (glutamine-hydrolyzing)	protein_coding	1.42567
ENSGALG00000002402	7	ASNSD1	ASNSD1	18.7136	16.3222	14.6754	16.42	14.6063	13.4768	16.5649	14.8337	1.11671	0.802964	0.159251	asparagine synthetase domain containing 1	protein_coding	5.04213
ENSGALG00000004669	19	ASPA	ASPA	3.90236	5.02371	4.50259	2.67579	4.54866	3.78563	4.485	3.66783	1.22279	0.742485	0.29018	aspartoacylase	protein_coding	0.0869345
ENSGALG00000015479	2	ASPH	ASPH	56.4925	43.7883	40.066	34.6802	21.3449	23.8192	46.7351	26.6325	1.75481	0.0102773	0.811319		protein_coding	0.0126675
ENSGALG00000023396	15	ASPHD2	ASPHD2	1.69128	3.18984	3.20666	5.32017	3.25475	3.59988	2.70597	4.05964	0.666553	0.464843	-0.585208	aspartate beta-hydroxylase domain containing 2	protein_coding	0.0678007
ENSGALG00000002338	8	ASPM	ASPM	0.329082	0.493711	0.831919	0.348821	1.11663	0.752364	0.552027	0.738079	0.747924	0.704955	-0.419036		protein_coding	0.0560577
ENSGALG00000004722	12	ASPN	ASPN	35.011	74.2093	114.609	38.7223	23.3227	35.4504	74.7456	32.531	2.29767	0.0100878	1.20017	asporin	protein_coding	0.00840532
ENSGALG00000002889	18	ASPSCR1	ASPSCR1	11.867	10.389	8.67043	10.0872	9.66141	9.24736	10.3073	9.66529	1.06642	0.908507	0.092777	alveolar soft part sarcoma chromosome region, candidate 1	protein_coding	4.62338
ENSGALG00000015949	3	ASRGL1	ASRGL1	10.0856	8.2954	8.27485	10.6543	7.64975	6.98963	8.87753	8.43153	1.0529	0.943854	0.0743651	asparaginase like 1	protein_coding	4.64029
ENSGALG00000023689	17	ASS1	ASS1	64.4624	112.152	76.2849	94.2298	127.869	77.5464	84.6632	99.7883	0.848428	0.710833	-0.237136	argininosuccinate synthase 1	protein_coding	0.0143031
ENSGALG00000011595	2	ASTE1	ASTE1	3.16212	3.58394	3.92654	3.10867	3.15631	3.17825	3.56058	3.14792	1.13109	0.880097	0.177712	asteroid homolog 1 (Drosophila)	protein_coding	4.95239
ENSGALG00000004472	8	ASTN1	ASTN1	0.280524	0.165701	0.0935159	0.419583	0.221381	0.328655	0.179248	0.32352	0.554056	0.29851	-0.851897	astrotactin 1	protein_coding	0.350406
ENSGALG00000006612	20	ASXL1	ASXL1	7.18584	6.06033	5.63815	6.91723	6.27483	5.98549	6.29096	6.3925	0.984116	0.963792	-0.0231001	additional sex combs like 1 (Drosophila)	protein_coding	14.0919
ENSGALG00000016531	3	ASXL2	ASXL2	8.37484	6.47895	7.50242	10.9386	8.82195	8.21386	7.44145	9.32623	0.797906	0.370002	-0.32571	dystrobrevin, beta	protein_coding	1.13599
ENSGALG00000015196	2	ASXL3	ASXL3	0.826041	0.553775	0.90927	1.06198	1.17267	1.19492	0.761046	1.14326	0.665678	0.316234	-0.587104	additional sex combs like 3 (Drosophila)	protein_coding	0.538633
ENSGALG00000003652	6	ATAD1	ATAD1	23.9589	20.6842	22.7014	22.8161	25.429	24.753	22.4319	24.3301	0.92198	0.818387	-0.117193	ATPase family, AAA domain containing 1	protein_coding	6.98322
ENSGALG00000016373	2	ATAD2	ATAD2	6.67986	6.28435	7.20555	5.58301	5.84886	5.23349	6.72102	5.55387	1.21015	0.516721	0.275188	ATPase family, AAA domain containing 2	protein_coding	1.8777
ENSGALG00000016496	3	ATAD2B	ATAD2B	6.3299	4.64668	6.21455	6.37996	8.05795	7.29211	5.71928	7.2408	0.789868	0.344681	-0.340316		protein_coding	1.01283
ENSGALG00000001515	21	ATAD3A	ATAD3A	10.4731	8.49622	9.24112	8.98441	9.74408	12.1562	9.39323	10.3002	0.911943	0.845305	-0.132984	ATPase family, AAA domain containing 3A	protein_coding	6.35644
ENSGALG00000003294	18	ATAD5	ATAD5	1.47591	1.45542	1.49695	2.02412	2.28689	1.56233	1.47632	1.95599	0.754768	0.44689	-0.405895	ATPase family, AAA domain containing 5	protein_coding	1.101
ENSGALG00000001812	28	ATCAY	ATCAY	0.613141	0.445905	0.43348	0.870452	0.481175	0.696937	0.496566	0.683484	0.726522	0.60821	-0.460921	ataxia, cerebellar, Cayman type	protein_coding	0.619209
ENSGALG00000009502	6	ATE1	ATE1	16.008	16.0516	14.7393	15.4139	16.3625	15.1861	15.6071	15.6519	0.997138	0.983813	-0.00413484	arginyltransferase 1	protein_coding	7.55292
ENSGALG00000006089	LGE22C19W28_E50C23	ATF1	ATF1	32.8082	32.744	37.7622	29.5361	33.601	34.5197	34.436	32.5498	1.05795	0.922452	0.0812666	activating transcription factor 1	protein_coding	0.863397
ENSGALG00000009287	7	ATF2	ATF2	19.6788	17.8798	17.1837	23.492	25.3458	22.8148	18.2436	23.8788	0.764008	0.213073	-0.388341	activating transcription factor 2	protein_coding	0.548676
ENSGALG00000025887	3	ATF3	ATF3	38.9822	22.1465	35.293	12.6495	15.135	32.986	32.0283	20.277	1.57954	0.236582	0.659504	activating transcription factor 3	protein_coding	0.307427
ENSGALG00000012135	1	ATF4	ATF4	415.668	396.78	434.798	334.595	351.001	459.783	415.674	381.892	1.08846	0.90261	0.122286	activating transcription factor 4 (tax-responsive enhancer element B67)	protein_coding	1.36781
ENSGALG00000002658	8	ATF6	ATF6	19.6861	17.9179	16.7612	15.8825	14.9658	15.5111	18.1194	15.4552	1.17238	0.624521	0.229443	activating transcription factor 6	protein_coding	2.7219
ENSGALG00000003038	JH376268.1	ATF7	ATF7	8.20643	9.39082	8.58447	8.18298	6.5703	6.53441	8.73808	7.09633	1.23135	0.61966	0.300243	activating transcription factor 7	protein_coding	2.06386
ENSGALG00000011814	1	ATF7IP	ATF7IP	12.2327	8.9488	9.80277	10.9283	10.2068	9.66317	10.3109	10.2661	1.00436	0.993916	0.00628248	activating transcription factor 7 interacting protein	protein_coding	9.71543
ENSGALG00000027714	Z	ATG10	ATG10	6.51726	6.29451	4.81368	4.10369	4.03338	3.34975	5.87842	3.82727	1.53593	0.105668	0.619111	autophagy related 10	protein_coding	0.170677
ENSGALG00000002345	Z	ATG12	ATG12	21.014	19.8341	19.3766	19.4194	20.6972	20.0272	20.0746	20.0464	1.00141	0.991878	0.0020304	autophagy related 12	protein_coding	6.59823
ENSGALG00000001619	9	ATG16L1	ATG16L1	23.5472	19.4856	17.0008	19.4812	19.4018	21.8288	19.9997	20.2415	0.988055	0.970942	-0.0173371	autophagy related 16-like 1 (S. cerevisiae)	protein_coding	5.14845
ENSGALG00000011085	5	ATG2B	ATG2B	7.74135	5.63982	7.1693	8.27696	9.67686	10.0723	6.83713	9.3415	0.731908	0.145125	-0.450265	autophagy related 2B	protein_coding	0.32231
ENSGALG00000015204	1	ATG3	ATG3	12.0983	11.6011	15.1498	8.5719	9.03479	8.32155	12.943	8.64128	1.49782	0.0418562	0.582859	autophagy related 3	protein_coding	0.0718118
ENSGALG00000008282	4	ATG4A	ATG4A	29.6363	24.0649	22.2295	24.3216	25.7489	25.8601	25.2903	25.3098	0.999229	0.988896	-0.00111205	autophagy related 4A, cysteine peptidase	protein_coding	4.8867
ENSGALG00000006298	9	ATG4B	ATG4B	36.3873	42.3241	36.8828	35.3737	33.3537	28.5054	38.5867	32.4072	1.19068	0.598461	0.251788	autophagy related 4B, cysteine peptidase	protein_coding	0.0155834
ENSGALG00000010985	8	ATG4C	ATG4C	11.2193	10.0431	9.2364	8.69151	9.14671	8.36788	10.1639	8.7336	1.16377	0.710934	0.218804	autophagy related 4C, cysteine peptidase	protein_coding	3.24919
ENSGALG00000015387	3	ATG5	ATG5	24.0741	22.4114	22.5164	17.1723	17.6843	16.5492	22.9975	17.133	1.34229	0.183918	0.424696	autophagy related 5	protein_coding	0.433059
ENSGALG00000004932	12	ATG7	ATG7	8.94292	7.46164	8.10573	5.33608	7.52308	6.73974	8.16259	6.53063	1.24989	0.580805	0.321806	autophagy related 7	protein_coding	0.43995
ENSGALG00000011649	7	ATG9A	ATG9A	18.8107	20.0785	17.0099	19.7447	15.3809	17.5351	18.652	17.5614	1.0621	0.917779	0.086922	autophagy related 9A	protein_coding	3.46242
ENSGALG00000004234	5	ATHL1	ATHL1	5.14192	6.46527	7.29985	4.78621	4.7992	3.84666	6.31028	4.47476	1.41019	0.350136	0.495893	ATH1, acid trehalase-like 1 (yeast)	protein_coding	0.706071
ENSGALG00000003570	7	ATIC	ATIC	103.034	111.231	92.886	142.551	100.987	93.4162	102.499	112.362	0.912218	0.845604	-0.132549	5-aminoimidazole-4-carboxamide ribonucleotide formyltransferase/IMP cyclohydrolase	protein_coding	0.714733
ENSGALG00000008515	3	ATL2	ATL2	49.1109	32.3031	30.5222	42.5019	34.5415	34.7246	37.2358	37.2662	0.999183	0.990186	-0.00117956	atlastin GTPase 2	protein_coding	10.968
ENSGALG00000017159	1	ATM	ATM	3.91993	3.12585	3.76125	4.59782	4.92727	4.91934	3.59757	4.81468	0.747209	0.16834	-0.420417	ataxia telangiectasia mutated	protein_coding	0.400411
ENSGALG00000013486	11	ATMIN	ATMIN	3.83244	2.77426	3.70903	4.88594	5.39898	4.60279	3.43165	4.9606	0.691781	0.248315	-0.531613	ATM interactor	protein_coding	0.467097
ENSGALG00000014554	1	ATN1	ATN1	17.9844	20.7086	17.4738	20.2462	13.2322	16.8973	18.7496	16.8045	1.11575	0.824699	0.158012	atrophin 1	protein_coding	2.43945
ENSGALG00000004176	13	ATOX1	ATOX1	202.42	259.398	218.282	188.852	174.702	161.784	227.166	175.113	1.29725	0.31104	0.375462	antioxidant 1 copper chaperone	protein_coding	0.828419
ENSGALG00000016746	1	ATP10A	ATP10A	5.12021	7.85714	7.61575	7.08684	6.92361	7.00518	6.88208	7.00566	0.982361	0.96375	-0.0256744	ATPase, class V, type 10A	protein_coding	4.2952e-07
ENSGALG00000001662	13	ATP10B	ATP10B	0.169597	0.0884742	0.150515	0.250725	0.941085	0.977286	0.135631	0.72274	0.187662	0.000223134	-2.41379	ATPase, class V, type 10B	protein_coding	9.24415e-05
ENSGALG00000014192	4	ATP10D	ATP10D	5.63422	5.97591	6.52881	5.54888	14.5513	6.48348	6.0487	8.84122	0.684148	0.309924	-0.54762	ATPase, class V, type 10D	protein_coding	0.565946
ENSGALG00000016835	1	ATP11A	ATP11A	1.59297	1.13929	1.94886	3.52394	6.22352	7.28786	1.55674	5.67767	0.274187	1.32314e-07	-1.86677	ATPase, class VI, type 11A	protein_coding	7.08785e-08
ENSGALG00000008839	9	ATP11B	ATP11B	21.4997	19.5804	25.1051	21.6535	22.4243	23.0144	22.045	22.3646	0.985712	0.964263	-0.0207625	ATPase, class VI, type 11B	protein_coding	3.86752
ENSGALG00000006623	4	ATP11C	ATP11C	20.4735	17.0073	23.5934	21.9183	26.1787	23.5744	20.3303	23.8831	0.85124	0.593771	-0.232361	ATPase, class VI, type 11C	protein_coding	0.0387686
ENSGALG00000013439	JH376279.1	ATP13A1	ATP13A1	13.1728	12.6052	14.0895	12.5738	14.31	13.2573	13.2866	13.3775	0.993201	0.977721	-0.00984259	ATPase type 13A1	protein_coding	9.4829
ENSGALG00000003774	21	ATP13A2	ATP13A2	27.9485	27.1805	28.8906	26.8145	24.0096	24.134	28.0063	24.9897	1.12072	0.769353	0.164421	ATPase type 13A2	protein_coding	2.95688
ENSGALG00000007075	9	ATP13A3	ATP13A3	3.79188	3.0153	5.68675	6.61359	12.1308	10.6735	4.15613	9.79873	0.424149	0.000455152	-1.23736	ATPase type 13A3	protein_coding	0.000367842
ENSGALG00000015003	1	ATP1A1	ATP1A1	367.653	244.03	341.81	358.609	433.932	397.165	317.028	396.446	0.799674	0.62198	-0.322515	ATPase, Na+/K+ transporting, alpha 1 polypeptide	protein_coding	0.594829
ENSGALG00000015233	1	ATP1B1	ATP1B1	311.201	175.817	220.055	183.179	221.621	171.266	234.926	191.925	1.22405	0.62116	0.291665	ATPase, Na+/K+ transporting, beta 1 polypeptide	protein_coding	0.139362
ENSGALG00000002764	9	ATP1B3	ATP1B3	106.744	98.5953	95.31	108.237	114.266	110.669	100.207	111.049	0.90237	0.74958	-0.148209	ATPase, Na+/K+ transporting, beta 3 polypeptide	protein_coding	0.00329257
ENSGALG00000008593	4	ATP1B4	ATP1B4	9.11096	6.40789	2.38849	15.0306	12.7094	11.4329	5.96376	13.0586	0.456693	0.0228886	-1.1307	ATPase, Na+/K+ transporting, beta 4 polypeptide	protein_coding	0.0202428
ENSGALG00000003835	15	ATP2A2	ATP2A2	36.8891	33.7719	41.181	40.7771	37.6901	47.1288	37.257	41.8803	0.889606	0.763081	-0.168761	ATPase, Ca++ transporting, cardiac muscle, slow twitch 2	protein_coding	4.52166
ENSGALG00000001564	19	ATP2A3	ATP2A3	12.4782	13.8704	15.2471	14.0909	10.5175	10.9639	13.8739	11.8613	1.16967	0.677261	0.226104	ATPase, Ca++ transporting, ubiquitous	protein_coding	0.0221439
ENSGALG00000011258	1	ATP2B1	ATP2B1	6.47735	5.86248	7.72807	7.26298	10.2297	7.69832	6.68381	8.3906	0.796583	0.397479	-0.328103	ATPase, Ca++ transporting, plasma membrane 1	protein_coding	0.173666
ENSGALG00000004829	12	ATP2B2	ATP2B2	1.42276	0.876284	0.774906	1.35054	1.17317	1.53157	1.02183	1.35272	0.755393	0.569799	-0.4047	ATPase, Ca++ transporting, plasma membrane 2	protein_coding	0.650297
ENSGALG00000003601	26	ATP2B4	ATP2B4	55.3291	52.393	54.4743	78.4162	50.8623	58.9463	54.0598	62.7852	0.861029	0.706362	-0.215867	ATPase, Ca++ transporting, plasma membrane 4	protein_coding	3.27222
ENSGALG00000011580	2	ATP2C1	ATP2C1	58.913	54.974	54.7223	65.9787	56.7659	56.1204	56.198	59.6328	0.9424	0.886714	-0.0855878	ATPase, Ca++ transporting, type 2C, member 1	protein_coding	4.08407
ENSGALG00000014644	Z	ATP5A1	ATP5A1	176.443	165.123	147.888	169.567	176.287	174.01	163.176	173.282	0.941681	0.896393	-0.0866896	ATP synthase, H+ transporting, mitochondrial F1 complex, alpha subunit 1, cardiac muscle	protein_coding	1.10866
ENSGALG00000001756	JH375236.1	ATP5A1W	ATP5A1	81.9459	73.0906	76.9004	78.0501	83.0738	83.4946	77.2771	81.5363	0.947764	0.892917	-0.0774004	ATP synthase subunit alpha	protein_coding	0.863007
ENSGALG00000022539	LGE22C19W28_E50C23	ATP5B	ATP5B	325.812	321.308	309.822	369.241	356.896	366.413	319.072	364.217	0.87605	0.757593	-0.190915	ATP synthase, H+ transporting, mitochondrial F1 complex, beta polypeptide	protein_coding	1.5698
ENSGALG00000006753	1	ATP5C1	ATP5C1	208.403	186.038	170.465	181.288	181.326	169.228	188.27	177.271	1.06205	0.920204	0.0868482	ATP synthase, H+ transporting, mitochondrial F1 complex, gamma polypeptide 1	protein_coding	9.28274
ENSGALG00000026108	JH375570.1	ATP5D	ATP5D	192.126	232.596	267.479	249.811	214.358	211.887	230.938	225.392	1.02461	0.979669	0.0350693	ATP synthase, H+ transporting, mitochondrial F1 complex, delta subunit	protein_coding	7.69752
ENSGALG00000001452	26	ATP5F1	ATP5F1	84.0686	84.9813	89.9036	79.3977	90.331	80.3549	86.3354	83.339	1.03596	0.962256	0.050962	ATP synthase, H+ transporting, mitochondrial Fo complex, subunit B1	protein_coding	1.49282
ENSGALG00000001330	27	ATP5G1	ATP5G1	201.736	184.894	137.273	168.394	189.989	159.691	174.696	172.632	1.01196	0.994693	0.0171486	ATP synthase lipid-binding protein, mitochondrial-like	protein_coding	10.4909
ENSGALG00000026530	JH376268.1	ATP5G2	ATP5G2	74.8297	99.7537	118.044	82.9681	84.6754	85.6627	97.6673	84.4375	1.15668	0.723717	0.209992	ATP synthase, H+ transporting, mitochondrial Fo complex, subunit C2 (subunit 9)	protein_coding	3.44641
ENSGALG00000009286	7	ATP5G3	ATP5G3	200.078	237.516	180.065	220.436	226.43	220.925	206.278	222.589	0.926719	0.853862	-0.109796	ATP synthase, H+ transporting, mitochondrial Fo complex, subunit C3 (subunit 9)	protein_coding	1.22884
ENSGALG00000007926	18	ATP5H	ATP5H	122.142	117.939	153.306	104.93	99.2688	97.4324	131.062	100.549	1.30346	0.285832	0.382348	ATP synthase, H+ transporting, mitochondrial Fo complex, subunit d	protein_coding	0.74757
ENSGALG00000015372	Z	ATP5I	ATP5I	347.678	323.321	322.774	288.82	257.013	277.478	331.218	274.504	1.20661	0.523995	0.270955	ATP synthase, H+ transporting, mitochondrial Fo complex, subunit E	protein_coding	1.93388
ENSGALG00000015751	1	ATP5J	ATP5J	168.818	169.85	267.451	153.228	166.148	154.897	201.879	158.066	1.27718	0.437819	0.352959	ATP synthase, H+ transporting, mitochondrial Fo complex, subunit F6	protein_coding	1.24042
ENSGALG00000006899	24	ATP5L	ATP5L2	260.331	298.597	421.852	251.423	240.331	235.776	326.943	242.522	1.3481	0.270048	0.430923	ATP synthase, H+ transporting, mitochondrial Fo complex, subunit G	protein_coding	0.626675
ENSGALG00000016007	1	ATP5O	AP000304.12	244.882	247.896	210.979	211.931	209.322	188.779	234.752	203.327	1.15456	0.707101	0.207339	ATP synthase, H+ transporting, mitochondrial F1 complex, O subunit	protein_coding	3.41036
ENSGALG00000012287	5	ATP5S	ATP5S	5.30528	7.18078	5.85777	4.42588	3.92202	3.38081	6.12982	3.9071	1.56889	0.341701	0.649746	ATP synthase, H+ transporting, mitochondrial Fo complex, subunit s (factor B)	protein_coding	0.525898
ENSGALG00000018368	MT	ATP6	MT-ATP6	6518.24	8179.76	6240.94	8536.21	6891.06	8397.42	6995.05	7945.32	0.880399	0.865534	-0.183771	ATP synthase F0 subunit 6	protein_coding	4.70986
ENSGALG00000008836	1	ATP6AP1	ATP6AP1	80.9806	102.964	138.971	57.7966	132.214	79.5468	107.702	89.7079	1.20058	0.757283	0.263732	ATPase, H+ transporting, lysosomal accessory protein 1	protein_coding	2.87141
ENSGALG00000016241	1	ATP6AP2	ATP6AP2	93.9416	102.121	91.6495	87.4306	105.632	84.5093	95.9987	92.4792	1.03806	0.95569	0.0538868	ATPase, H+ transporting, lysosomal accessory protein 2	protein_coding	4.07689
ENSGALG00000003256	27	ATP6V0A1	ATP6V0A1	79.8779	62.622	56.4798	83.7258	71.5256	78.6833	66.2667	78.0025	0.849545	0.660784	-0.235238	ATPase, H+ transporting, lysosomal V0 subunit a1	protein_coding	0.0212279
ENSGALG00000003194	15	ATP6V0A2	ATP6V0A2	33.2007	30.9768	33.0388	28.2484	25.714	30.8904	32.3977	28.2951	1.145	0.710403	0.195343	ATPase, H+ transporting, lysosomal V0 subunit a2	protein_coding	3.6367
ENSGALG00000010091	8	ATP6V0B	ATP6V0B	52.921	64.3625	70.2266	40.0271	65.0135	47.69	62.5707	50.8621	1.2302	0.572692	0.298896	ATPase, H+ transporting, lysosomal 21kDa, V0 subunit b	protein_coding	1.91603
ENSGALG00000009229	14	ATP6V0C	ATP6V0C	227.471	242.935	260.456	193.328	296.141	241.065	243.73	243.333	1.00163	0.992986	0.00235305	ATPase, H+ transporting, lysosomal 16kDa, V0 subunit c	protein_coding	9.93538
ENSGALG00000002237	11	ATP6V0D1	ATP6V0D1	12.3889	13.7591	15.2082	13.553	15.4023	12.8466	13.7947	13.9275	0.990468	0.979828	-0.0138184	ATPase, H+ transporting, lysosomal 38kDa, V0 subunit d1	protein_coding	3.74037
ENSGALG00000015868	2	ATP6V0D2	ATP6V0D2	2.87109	6.75405	16.4343	1.20301	6.59076	6.84211	8.68805	4.87399	1.78253	0.504537	0.833928	ATPase, H+ transporting, lysosomal 38kDa, V0 subunit d2	protein_coding	0.605013
ENSGALG00000027578	13	ATP6V0E1	ATP6V0E1	433.287	608.945	549.44	469.704	450.103	386.153	531.8	435.253	1.22182	0.539265	0.289032	ATPase, H+ transporting, lysosomal 9kDa, V0 subunit e1	protein_coding	1.86576
ENSGALG00000020754	6	ATP6V0E2	ATP6V0E2	9.21707	10.5726	8.91661	9.56818	7.76722	9.66258	9.58235	9.00509	1.0641	0.941741	0.0896393	ATPase, H+ transporting V0 subunit e2	protein_coding	1.70519
ENSGALG00000014800	1	ATP6V1A	ATP6V1A	26.9316	25.8217	34.4683	24.1796	44.2576	30.7918	29.0568	33.0382	0.879491	0.76097	-0.185259	ATPase, H+ transporting, lysosomal 70kDa, V1 subunit A	protein_coding	0.628583
ENSGALG00000000048		ATP6V1AL	ATP6V1A	3.32867	2.81979	4.39908	3.42336	2.34569	2.9347	3.51115	2.90304	1.20947	0.790351	0.274379	V-type proton ATPase catalytic subunit A-like	protein_coding	1.10557
ENSGALG00000001712	22	ATP6V1B2	ATP6V1B2	41.3533	44.3024	50.2677	35.3855	56.0936	41.7856	45.3226	44.3821	1.02119	0.986509	0.0302556	ATPase, H+ transporting, lysosomal 56/58kDa, V1 subunit B2	protein_coding	0.990204
ENSGALG00000016066	2	ATP6V1C1	ATP6V1C1	49.8208	46.5346	44.6667	37.0163	41.7904	36.2566	47.0066	38.3426	1.22596	0.470665	0.293914	ATPase, H+ transporting, lysosomal 42kDa, V1 subunit C1	protein_coding	1.60137
ENSGALG00000016446	3	ATP6V1C2	ATP6V1C2	8.0097	11.7347	12.9588	2.56719	9.36421	6.55284	10.9222	6.15198	1.7754	0.220123	0.828143	ATPase, H+ transporting, lysosomal 42kDa, V1 subunit C2	protein_coding	0.265802
ENSGALG00000009570	5	ATP6V1D	ATP6V1D	101.944	100.908	96.3998	83.4936	86.5725	80.9915	99.783	83.6775	1.19247	0.584032	0.253955	ATPase, H+ transporting, lysosomal 34kDa, V1 subunit D	protein_coding	2.29975
ENSGALG00000013036	1	ATP6V1E1	ATP6V1E1	48.9367	53.8932	61.7169	39.6367	73.5448	55.3728	54.8738	56.1265	0.97768	0.961455	-0.0325656	ATPase, H+ transporting, lysosomal 31kDa, V1 subunit E1	protein_coding	0.146615
ENSGALG00000007190	17	ATP6V1G1	ATP6V1G1	144.033	165.683	158.4	132.311	132.985	125.144	156.216	130.139	1.20038	0.571212	0.263485	ATPase, H+ transporting, lysosomal 13kDa, V1 subunit G1	protein_coding	2.16791
ENSGALG00000013621	2	ATP6V1H	ATP6V1H	20.6391	23.4869	22.6956	16.0245	23.808	17.3468	22.2978	19.0425	1.17095	0.707476	0.227679	ATPase, H+ transporting, lysosomal 50/57kDa, V1 subunit H	protein_coding	3.10734
ENSGALG00000007902	4	ATP7A	ATP7A	5.23493	3.72255	7.14565	14.6998	12.7712	12.7323	5.35379	13.4033	0.399439	2.30144e-06	-1.32395	ATPase, Cu++ transporting, alpha polypeptide	protein_coding	1.73831e-06
ENSGALG00000021717	MT	ATP8	ATP8	4082.77	5086.72	3904.42	5311.36	4212.46	5050.69	4367.34	4860.51	0.898536	0.844664	-0.154351	ATP synthase F0 subunit 8	protein_coding	5.47234
ENSGALG00000014236	4	ATP8A1	ATP8A1	25.7794	19.9817	13.5398	43.0471	29.9165	30.5876	19.7563	34.5346	0.572071	0.026284	-0.805734	ATPase, aminophospholipid transporter (APLT), class I, type 8A, member 1	protein_coding	0.0326212
ENSGALG00000002702	25	ATP8B2	ATP8B2	25.1494	29.3103	32.1196	33.5519	27.2898	27.177	28.8844	29.3465	0.984253	0.96375	-0.0228985	ATPase, class I, type 8B, member 2	protein_coding	3.15259
ENSGALG00000001084	28	ATP8B3	ATP8B3	3.03953	1.75572	3.3294	5.20888	4.65139	4.9417	2.69865	4.93504	0.546834	0.0229505	-0.870825	ATPase, aminophospholipid transporter, class I, type 8B, member 3	protein_coding	0.0263549
ENSGALG00000007912	20	ATP9A	ATP9A	1.38879	1.32352	1.39319	1.84643	1.56227	2.14804	1.36838	1.85403	0.738057	0.516721	-0.438195	ATPase, class II, type 9A	protein_coding	1.1792
ENSGALG00000012656	2	ATP9B	ATP9B	7.99727	6.77702	7.97735	6.14451	6.65142	6.85481	7.57668	6.55061	1.15664	0.703786	0.209935	ATPase, class II, type 9B	protein_coding	3.3524
ENSGALG00000010444	8	ATPAF1	ATPAF1	9.19731	7.51	7.05089	7.38147	6.88236	6.55077	7.91277	6.9378	1.14053	0.779726	0.189705	ATP synthase mitochondrial F1 complex assembly factor 1	protein_coding	2.23452
ENSGALG00000004926	14	ATPAF2	ATPAF2	7.08167	6.88907	5.83007	6.59856	6.49797	5.89645	6.60275	6.32944	1.04318	0.964619	0.0609892	ATP synthase mitochondrial F1 complex assembly factor 2	protein_coding	3.95984
ENSGALG00000003807	15	ATPBD1C	GPN3	28.7211	25.8169	29.873	24.1576	23.9057	22.6274	28.1203	23.5616	1.19348	0.587105	0.255176	GPN-loop GTPase 3	protein_coding	2.30078
ENSGALG00000020438	5	ATPBD4	DPH6	2.46933	2.41415	2.52608	2.0383	2.62995	2.351	2.47003	2.33899	1.05602	0.950403	0.0786414	diphthamine biosynthesis 6	protein_coding	12.0853
ENSGALG00000002663	9	ATR	ATR	1.53391	1.293	1.31466	1.64473	2.20668	1.72794	1.37944	1.8585	0.742232	0.353947	-0.430057		protein_coding	0.823024
ENSGALG00000029092	AADN03014497.1	ATRAID	ATRAID	14.1359	24.7258	23.7215	16.4387	15.0989	16.1397	20.9283	15.8957	1.3166	0.454115	0.396816		protein_coding	1.1444
ENSGALG00000004670	12	ATRIP	ATRIP	8.25447	7.27701	8.63146	7.63057	8.23715	7.86055	8.04833	7.90851	1.01768	0.990186	0.0252825	ATR interacting protein	protein_coding	2.37905
ENSGALG00000016034	4	ATRN	ATRN	111.279	103.517	98.5167	105.382	119.601	95.7223	104.437	106.862	0.977306	0.961455	-0.033118	attractin	protein_coding	7.26734
ENSGALG00000009152	6	ATRNL1	ATRNL1	1.72152	2.00492	4.8832	2.53273	4.11562	3.15737	2.86615	3.26574	0.877641	0.864711	-0.188297	attractin-like 1	protein_coding	4.59227
ENSGALG00000007843	4	ATRX	ATRX	5.21264	3.68425	6.55447	9.80967	11.9881	12.8041	5.13731	11.533	0.445446	2.3667e-05	-1.16668	alpha thalassemia/mental retardation syndrome X-linked	protein_coding	2.02858e-05
ENSGALG00000012709	2	ATXN1	ATXN1	3.11375	2.37427	3.23434	4.29397	3.95216	3.88762	2.90244	4.0446	0.717608	0.365334	-0.478732	ataxin 1	protein_coding	0.76313
ENSGALG00000014234	1	ATXN10	ATXN10	4.31357	4.73663	4.58526	3.87333	3.40583	3.41884	4.54921	3.5661	1.27568	0.608645	0.351268	ataxin 10	protein_coding	1.73271
ENSGALG00000028253	11	ATXN1L	ATXN1L	16.0728	15.2885	15.4533	18.3749	15.5709	15.2468	15.6044	16.399	0.951545	0.904488	-0.0716556	ataxin 1-like	protein_coding	12.1058
ENSGALG00000004625	15	ATXN2	ATXN2	19.8869	18.1932	19.4942	20.672	22.4016	22.9155	19.1846	21.996	0.872187	0.643737	-0.19729	ataxin 2	protein_coding	3.26289
ENSGALG00000010766	5	ATXN3	ATXN3	22.4741	18.8788	21.992	23.5935	26.5027	23.4573	21.0942	24.5106	0.860616	0.64056	-0.216558	ataxin 3	protein_coding	2.95791
ENSGALG00000007302	12	ATXN7	ATXN7	11.6436	8.25034	9.40952	10.8449	10.5733	11.4914	9.74931	10.9717	0.888584	0.721935	-0.170421	ataxin 7	protein_coding	4.23619
ENSGALG00000008115	1	ATXN7L1	ATXN7L1	13.8686	11.477	11.5482	13.8254	13.5113	12.4399	12.2875	13.2572	0.926855	0.855132	-0.109584	ataxin 7-like 1	protein_coding	7.42931
ENSGALG00000021843	Z	AUH	AUH	35.869	20.6416	14.0272	27.876	28.0358	26.3651	23.4483	27.4235	0.855043	0.768487	-0.225931	AU RNA binding protein/enoyl-CoA hydratase	protein_coding	3.40142
ENSGALG00000028263	JH375171.1	AUP1	AUP1	33.913	30.7222	24.5642	30.9128	25.5851	27.8102	29.7381	28.112	1.05784	0.926158	0.0811256	ancient ubiquitous protein 1	protein_coding	11.4164
ENSGALG00000007768	20	AURKA	AURKA	0.855037	1.25865	2.64919	0.77414	2.83767	1.18341	1.58852	1.59347	0.996892	0.993916	-0.00449033	aurora kinase A	protein_coding	8.67675
ENSGALG00000001555	21	AURKAIP1	AURKAIP1	41.0958	33.5393	28.8507	35.0218	30.8065	31.6045	34.4709	32.4824	1.06122	0.929734	0.0857226	aurora kinase A interacting protein 1	protein_coding	5.61918
ENSGALG00000001153	19	AUTS2	AUTS2	1.80891	1.91805	3.48711	2.04303	1.79107	2.10594	2.40321	1.98098	1.21314	0.794836	0.27875	autism susceptibility candidate 2	protein_coding	0.849544				0.05
ENSGALG00000023622		AVD		20.5428	48.7502	37.7507	56.3385	330.763	141.222	35.8695	175.576	0.204296	7.82161e-05	-2.29127	avidin	protein_coding	3.41366e-05
ENSGALG00000009642	5	AVEN	AVEN	14.9184	14.0151	12.6605	12.0481	12.8153	12.8752	13.8658	12.5799	1.10222	0.864466	0.140413	apoptosis, caspase activation inhibitor	protein_coding	2.13516
ENSGALG00000014117	4	AVP	AVP	20.2659	20.8812	22.5003	29.1263	14.6374	20.3045	21.2219	21.3774	0.992724	0.983874	-0.0105356	arginine vasopressin (neurophysin II, antidiuretic hormone, diabetes insipidus, neurohypophyseal)	protein_coding	0.0013846
ENSGALG00000009497	1	AVPR2	AVPR2	0.777987	0.486359	0.480638	0.453454	0.297361	0.747818	0.580056	0.501053	1.15767	0.894195	0.211228	arginine vasopressin receptor 2	protein_coding	4.23331
ENSGALG00000004021	18	AXIN2	AXIN2	4.35767	5.442	4.31991	4.60988	4.53533	3.28636	4.71624	4.14113	1.13888	0.807687	0.187613	axin 2	protein_coding	3.84957
ENSGALG00000003574	11	AYTL1	LPCAT2	20.9453	20.5072	25.1941	18.6964	20.7245	23.2323	22.2091	20.8868	1.06331	0.913175	0.0885577	lysophosphatidylcholine acyltransferase 2	protein_coding	0.396893
ENSGALG00000013189	2	AYTL2	LPCAT1	5.68415	5.97155	7.12173	5.94814	8.40218	7.71656	6.26068	7.35344	0.851395	0.743122	-0.232099	lysophosphatidylcholine acyltransferase 1	protein_coding	0.884294
ENSGALG00000006895	18	AZI1	CEP131	11.9339	10.0938	8.75038	12.1232	9.48078	9.31056	10.2546	10.3067	0.994948	0.983101	-0.00730746	5-azacytidine induced 1	protein_coding	0.178969
ENSGALG00000011428	2	AZI2	AZI2	36.7253	34.1856	29.8551	41.2279	38.9363	38.4225	33.593	39.5311	0.849787	0.561257	-0.234827	5-azacytidine induced 2	protein_coding	2.39009
ENSGALG00000016056	2	AZIN1	AZIN1	185.948	173.91	131.51	173.831	128.666	130.194	163.87	144.291	1.13569	0.824181	0.183573	antizyme inhibitor 1	protein_coding	0.162556
ENSGALG00000002160	10	B2M	B2M	2242.92	2487.58	2411.2	2277.8	2504.05	2153.93	2382.71	2311.34	1.03088	0.978006	0.0438736	beta-2-microglobulin	protein_coding	0.952016
ENSGALG00000009539	9	B3GALNT1	B3GALNT1	14.6605	17.4011	12.9868	13.3695	8.90738	11.962	15.0446	11.4222	1.31713	0.513921	0.397401	beta-1,3-N-acetylgalactosaminyltransferase 1 (globoside blood group)	protein_coding	0.439341
ENSGALG00000013952	3	B3GALNT2	B3GALNT2	10.9391	9.8753	8.64191	12.3426	11.6826	10.7279	9.8177	11.5831	0.847588	0.627428	-0.238564	beta-1,3-N-acetylgalactosaminyltransferase 2	protein_coding	2.63001
ENSGALG00000002477	8	B3GALT2	B3GALT2	0.973212	0.74202	1.04038	0.867194	0.821785	1.15721	0.917079	0.95114	0.964189	0.970298	-0.0526114	UDP-Gal:betaGlcNAc beta 1,3-galactosyltransferase, polypeptide 2	protein_coding	0.153942
ENSGALG00000001859	21	B3GALT6	B3GALT6	3.57973	3.39971	3.20103	4.66382	3.5985	3.27426	3.39356	3.844	0.882819	0.875209	-0.17981	UDP-Gal:betaGal beta 1,3-galactosyltransferase polypeptide 6	protein_coding	4.72513
ENSGALG00000017076	1	B3GALTL	B3GLCT	65.7229	54.1358	46.1842	46.289	39.8786	42.4942	55.3189	42.8986	1.28953	0.381763	0.366841	beta 1,3-galactosyltransferase-like	protein_coding	1.04068
ENSGALG00000008930	3	B3GNT2	B3GNT2	7.01884	6.48246	8.57455	6.56259	9.37704	7.67892	7.35364	7.86797	0.93463	0.894694	-0.0975334	UDP-GlcNAc:betaGal beta-1,3-N-acetylglucosaminyltransferase 2	protein_coding	1.40339
ENSGALG00000021345	11	B3GNT4	B3GNT9	40.7837	47.0177	37.6249	35.1312	40.1691	42.5598	41.875	39.2877	1.06586	0.910433	0.092014	UDP-GlcNAc:betaGal beta-1,3-N-acetylglucosaminyltransferase 9	protein_coding	2.69625
ENSGALG00000008758	9	B3GNT5	B3GNT5	17.4711	8.61228	8.48057	15.54	8.3869	7.12915	11.475	10.3549	1.10817	0.917864	0.148184	UDP-GlcNAc:betaGal beta-1,3-N-acetylglucosaminyltransferase 5	protein_coding	6.1941
ENSGALG00000007701	9	B3GNT7	B3GNT7	1.00208	1.04998	1.13468	1.43069	0.697018	1.28039	1.0628	1.13798	0.933938	0.941689	-0.0986021	UDP-GlcNAc:betaGal beta-1,3-N-acetylglucosaminyltransferase 7	protein_coding	4.09776
ENSGALG00000001433	18	B3GNTL1	B3GNTL1	7.16858	9.70629	9.5279	8.48288	7.09418	5.1015	8.81858	6.88754	1.28037	0.656385	0.356558	UDP-GlcNAc:betaGal beta-1,3-N-acetylglucosaminyltransferase-like 1	protein_coding	0.869024
ENSGALG00000012988	1	B4GALNT3	B4GALNT3	2.22708	1.86535	1.5042	2.01819	1.63379	1.7007	1.86448	1.78447	1.04484	0.96916	0.063281		protein_coding	0.117698
ENSGALG00000004250	5	B4GALNT4	B4GALNT4	1.04868	1.01397	1.91908	1.0866	1.37977	1.80328	1.3259	1.42435	0.930877	0.934118	-0.103337		protein_coding	5.26512e-06
ENSGALG00000002022	Z	B4GALT1	B4GALT1	39.3059	36.0046	32.4259	34.0548	27.5004	26.9587	35.9119	29.5107	1.21691	0.524828	0.283228	UDP-Gal:betaGlcNAc beta 1,4- galactosyltransferase, polypeptide 1	protein_coding	1.85302
ENSGALG00000010094	8	B4GALT2	B4GALT2	52.0709	68.6713	64.2927	53.3408	49.2033	50.5782	61.7965	51.0479	1.21056	0.542001	0.275673	UDP-Gal:betaGlcNAc beta 1,4- galactosyltransferase, polypeptide 2	protein_coding	1.51302
ENSGALG00000022891	1	B4GALT3	B4GALT3	5.61907	5.55177	4.68588	4.52722	5.04524	4.32001	5.28817	4.62887	1.14243	0.827913	0.19211	UDP-Gal:betaGlcNAc beta 1,4- galactosyltransferase, polypeptide 3	protein_coding	1.27454
ENSGALG00000015069	1	B4GALT4	B4GALT4	9.04115	9.77108	10.5437	8.64651	10.3332	8.61249	9.79089	9.19291	1.06505	0.926272	0.0909179	UDP-Gal:betaGlcNAc beta 1,4- galactosyltransferase, polypeptide 4	protein_coding	0.101586
ENSGALG00000008056	20	B4GALT5	B4GALT5	8.92166	9.3342	9.91643	7.94258	9.66063	10.2785	9.39476	9.29512	1.01072	0.996314	0.0153828	UDP-Gal:betaGlcNAc beta 1,4- galactosyltransferase, polypeptide 5	protein_coding	11.012
ENSGALG00000015151	2	B4GALT6	B4GALT6	0.841817	0.618587	1.34734	0.920925	1.42562	0.83658	0.93365	1.0594	0.881299	0.886323	-0.182297	UDP-Gal:betaGlcNAc beta 1,4- galactosyltransferase, polypeptide 6	protein_coding	4.86197
ENSGALG00000024259	13	B4GALT7	B4GALT7	18.1994	22.2326	25.7478	17.2744	19.4391	20.6825	22.0824	19.1344	1.15407	0.760782	0.206728	xylosylprotein beta 1,4-galactosyltransferase, polypeptide 7	protein_coding	1.125
ENSGALG00000005096	14	B9D1	B9D1	7.1125	7.88723	9.73936	10.1547	10.2368	8.83311	8.25056	9.73782	0.84727	0.77161	-0.239106		protein_coding	3.22706
ENSGALG00000026694	2	BAALC	BAALC	0.579867	0.816498	0.308743	1.16434	0.773111	1.0381	0.570587	0.992663	0.574805	0.297369	-0.798856	brain and acute leukemia, cytoplasmic	protein_coding	0.372244
ENSGALG00000005175	5	BAAT	BAAT	7.27142	12.6622	16.1473	5.08177	11.2759	7.0569	12.0531	7.79286	1.54669	0.344453	0.629182	bile acid CoA: amino acid N-acyltransferase (glycine N-choloyltransferase)	protein_coding	0.547461
ENSGALG00000007298	24	BACE1	BACE1	36.2609	43.173	39.4766	29.9435	29.007	28.2725	39.6942	29.0744	1.36526	0.155446	0.449176	beta-site APP-cleaving enzyme 1	protein_coding	0.346068
ENSGALG00000016139	1	BACE2	BACE2	5.50879	5.14538	7.65609	4.0997	9.37471	5.37994	6.09777	6.27396	0.971917	0.9636	-0.0410953	beta-site APP-cleaving enzyme 2	protein_coding	4.02754
ENSGALG00000015828	1	BACH1	BACH1	20.0917	11.8812	28.0591	28.4629	30.196	38.1108	19.9352	32.2649	0.617862	0.0743695	-0.694643	BTB and CNC homology 1, basic leucine zipper transcription factor 1	protein_coding	0.107061
ENSGALG00000015605	3	BACH2	BACH2	0.583927	0.430514	1.09706	1.62696	3.80219	1.93518	0.702339	2.44973	0.2867	0.00284315	-1.80238	BTB and CNC homology 1, basic leucine zipper transcription factor 2	protein_coding	0.00157744
ENSGALG00000013157	2	BAG1	BAG1	16.0656	15.2419	23.1402	10.7744	12.957	13.4785	18.1338	12.404	1.46193	0.183398	0.547874	BCL2-associated athanogene	protein_coding	0.334745
ENSGALG00000026605	3	BAG2	BAG2	4.15153	4.91907	6.0933	4.61163	4.08904	4.62766	5.05839	4.44441	1.13815	0.837296	0.186686	BCL2-associated athanogene 2	protein_coding	1.26514
ENSGALG00000009433	6	BAG3	BAG3	43.1248	28.0241	32.1805	34.785	22.4162	35.5708	34.3616	30.9543	1.11008	0.861928	0.150658	BCL2-associated athanogene 3	protein_coding	0.868436
ENSGALG00000003254	22	BAG4	BAG4	27.8397	24.6158	22.5928	25.1887	22.507	23.8443	25.0092	23.8517	1.04853	0.93737	0.0683712	BCL2-associated athanogene 4	protein_coding	9.77734
ENSGALG00000011525	5	BAG5	BAG5	9.87477	10.6372	8.33704	9.5535	12.3513	11.3058	9.62809	11.0664	0.870028	0.674535	-0.200866	BCL2-associated athanogene 5	protein_coding	1.90555
ENSGALG00000026930	18	BAHCC1	BAHCC1	26.6998	19.9499	29.1475	29.2385	18.5157	25.1384	25.215	24.3182	1.03688	0.964619	0.0522476		protein_coding	0.14295
ENSGALG00000026390	5	BAHD1	BAHD1	16.5055	16.1722	15.5027	17.1616	16.2129	17.5779	16.0643	16.9874	0.945661	0.884487	-0.0806045	bromo adjacent homology domain containing 1	protein_coding	2.57407
ENSGALG00000016176	3	BAI3	BAI3	0.178303	0.389133	0.685782	0.232748	0.192552	0.258424	0.418807	0.228216	1.83513	0.341859	0.875884	brain-specific angiogenesis inhibitor 3	protein_coding	0.390302
ENSGALG00000006915	18	BAIAP2	BAIAP2	17.66	14.7513	14.0394	20.5254	14.4634	15.7577	15.4736	16.9239	0.9143	0.824251	-0.12926	BAI1-associated protein 2	protein_coding	0.0148033
ENSGALG00000003548	14	BAIAP2L1	BAIAP2L1	16.4761	13.5922	11.0923	26.4028	24.5816	41.9926	13.713	31.0182	0.442096	8.38355e-05	-1.17757	BAI1-associated protein 2-like 1	protein_coding	7.11937e-05
ENSGALG00000012285	1	BAIAP2L2	BAIAP2L2	1.34309	2.59584	1.07155	1.79733	1.03038	1.49777	1.68063	1.44323	1.1645	0.892314	0.219705	BAI1-associated protein 2-like 2	protein_coding	1.65399
ENSGALG00000025919	2	BAMBI	BAMBI	3.66163	6.02395	4.626	3.07802	5.07007	4.13944	4.78808	4.09292	1.16984	0.795949	0.226317	BMP and activin membrane-bound inhibitor homolog (Xenopus laevis)	protein_coding	0.736033
ENSGALG00000012292	4	BANK1	BANK1	0.738204	1.58783	2.93294	0.52895	2.21021	1.64736	1.75554	1.46008	1.20236	0.89078	0.26587	B-cell scaffold protein with ankyrin repeats 1	protein_coding	2.16868e-05
ENSGALG00000005872	11	BANP	BANP	8.12449	7.70646	7.14945	7.18958	7.5197	6.40236	7.66085	7.03447	1.08904	0.892467	0.123063	BTG3 associated nuclear protein	protein_coding	1.75058
ENSGALG00000004366	12	BAP1	BAP1	29.5523	27.7328	29.062	31.6802	29.9543	31.5571	28.7775	31.0687	0.926253	0.828701	-0.110522	BRCA1 associated protein-1 (ubiquitin carboxy-terminal hydrolase)	protein_coding	2.29587
ENSGALG00000003484	7	BARD1	BARD1	0.574713	0.562549	0.682757	0.235427	0.529314	0.406562	0.606652	0.390314	1.55427	0.470665	0.636233	BRCA1 associated RING domain 1	protein_coding	0.0911567
ENSGALG00000001197	24	BARX2	BARX2	5.66008	5.54102	5.88187	3.51988	2.16458	3.21486	5.69458	2.96965	1.91759	0.0186198	0.939297	BARX homeobox 2	protein_coding	0.0198232
ENSGALG00000012952	2	BASP1	BASP1	38.6107	63.4829	81.9837	54.8533	74.32	69.191	61.4722	66.0964	0.930038	0.896393	-0.104639	brain abundant, membrane attached signal protein 1	protein_coding	5.12117
ENSGALG00000003776	17	BAT2L	PRRC2B	19.1154	14.4905	19.8904	24.2406	21.1468	22.9535	17.7996	22.7865	0.781149	0.328846	-0.356331	proline-rich coiled-coil 2B	protein_coding	0.922866
ENSGALG00000010323	5	BATF	BATF	1.53922	1.76256	4.24726	2.6685	3.03877	2.43411	2.51529	2.71185	0.927519	0.940584	-0.108551	basic leucine zipper transcription factor, ATF-like	protein_coding	3.60937
ENSGALG00000009816	3	BATF3	BATF3	6.15403	7.18516	5.52533	5.67156	7.59965	8.51063	6.29877	7.26369	0.867158	0.839243	-0.205633	basic leucine zipper transcription factor, ATF-like 3	protein_coding	0.0801159
ENSGALG00000010030	5	BAZ1A	BAZ1A	18.6502	14.2865	19.8455	19.0898	23.7614	21.5266	17.5628	21.4519	0.818704	0.461478	-0.288587	bromodomain adjacent to zinc finger domain, 1A	protein_coding	0.312224
ENSGALG00000000823	19	BAZ1B	BAZ1B	53.8721	32.7903	29.2553	46.7811	33.0782	35.57	38.5448	38.4964	1.00126	0.993328	0.0018128	bromodomain adjacent to zinc finger domain, 1B	protein_coding	8.91802
ENSGALG00000028544	AADN03019662.1	BAZ2A	BAZ2A	13.8719	10.8704	21.5575	16.2956	14.6304	19.315	15.3983	16.7564	0.918949	0.874046	-0.121944		protein_coding	4.40911
ENSGALG00000012579	7	BAZ2B	BAZ2B	10.6603	7.42696	9.54657	11.828	12.9305	12.1932	9.19139	12.3154	0.746333	0.178588	-0.422108	bromodomain adjacent to zinc finger domain, 2B	protein_coding	0.423085
ENSGALG00000013297	5	BBOX1	BBOX1	7.82087	7.65204	7.3487	8.75866	5.26936	6.08599	7.60891	6.70774	1.13435	0.858053	0.181862	butyrobetaine (gamma), 2-oxoglutarate dioxygenase (gamma-butyrobetaine hydroxylase) 1	protein_coding	0.633336
ENSGALG00000011837	4	BBS12	BBS12	1.34561	1.75067	1.92526	1.9093	1.41278	1.61757	1.67666	1.6471	1.01795	0.993916	0.0256657	Bardet-Biedl syndrome 12	protein_coding	3.02777
ENSGALG00000003043	11	BBS2	BBS2	21.6573	13.8891	14.1391	16.8972	18.2136	17.5431	16.5225	17.5496	0.941478	0.89339	-0.0870008	Bardet-Biedl syndrome 2	protein_coding	0.426312
ENSGALG00000001798	10	BBS4	BBS4	10.9432	12.2353	12.188	13.8089	12.9783	11.4934	11.7997	12.7578	0.924903	0.860196	-0.112626	Bardet-Biedl syndrome 4	protein_coding	7.63762
ENSGALG00000009846	7	BBS5	BBS5	3.31592	4.23598	3.30797	3.11945	4.77283	3.74606	3.62803	3.87655	0.93589	0.933205	-0.095589	Bardet-Biedl syndrome 5	protein_coding	0.138793
ENSGALG00000011880	4	BBS7	BBS7	18.3126	15.871	12.9442	21.1966	13.8584	13.738	15.7063	16.271	0.965296	0.940213	-0.0509574	Bardet-Biedl syndrome 7	protein_coding	16.7968
ENSGALG00000012188	2	BBS9	BBS9	0.930699	0.97519	2.21556	1.31894	1.52437	1.33367	1.37259	1.39179	0.986199	0.98756	-0.0200498	Bardet-Biedl syndrome 9	protein_coding	7.08139
ENSGALG00000015353	1	BBX	BBX	3.97725	2.56122	3.92188	7.01099	8.47783	8.51642	3.47702	8.00102	0.434572	8.6548e-05	-1.20233		protein_coding	7.19834e-05
ENSGALG00000013237	25	BCAN	BCAN	0.372569	0.346322	0.565111	0.557256	0.341992	0.489646	0.427753	0.463427	0.92302	0.932304	-0.115566		protein_coding	1.24324
ENSGALG00000008009	1	BCAP29	BCAP29	134.734	129.529	120.466	100.146	99.1653	110.964	128.272	103.442	1.24004	0.495553	0.310383	B-cell receptor-associated protein 29	protein_coding	1.59659
ENSGALG00000027912	JH375572.1	BCAP31	BCAP31	88.5147	104.323	115.82	84.0565	76.2807	73.5708	102.976	77.9739	1.32065	0.252108	0.401248		protein_coding	0.62831
ENSGALG00000028291	11	BCAR1	BCAR1	18.4267	23.0085	28.8658	22.9464	19.8474	26.5717	23.4521	23.1346	1.01373	0.993916	0.0196671	breast cancer anti-estrogen resistance 1	protein_coding	0.923404
ENSGALG00000005816	8	BCAR3	BCAR3	0.876358	0.495856	0.744384	0.647288	0.748599	0.632924	0.702975	0.675868	1.04011	0.978731	0.0567307	breast cancer anti-estrogen resistance 3	protein_coding	4.4142
ENSGALG00000002002	26	BCAS2	BCAS2	36.7933	34.0025	40.94	33.7308	33.3196	33.9899	37.2261	33.6826	1.1052	0.831038	0.144312	breast carcinoma amplified sequence 2	protein_coding	4.90829
ENSGALG00000005295	19	BCAS3	BCAS3	11.497	10.8751	9.59013	10.4803	8.93334	7.78922	10.6562	9.06659	1.17532	0.657095	0.233058	breast carcinoma amplified sequence 3	protein_coding	2.08647
ENSGALG00000013177	1	BCAT1	BCAT1	5.55112	4.72954	7.27397	9.4657	21.6095	17.2299	5.84402	16.0848	0.363325	0.00025558	-1.46067	branched chain amino-acid transaminase 1, cytosolic	protein_coding	0.000174975
ENSGALG00000006617	6	BCCIP	BCCIP	34.4166	36.4241	36.8036	30.4453	34.7428	34.8908	35.902	33.3577	1.07627	0.885863	0.106042	BRCA2 and CDKN1A interacting protein	protein_coding	5.10928
ENSGALG00000026357	LGE22C19W28_E50C23	BCDIN3D	BCDIN3D	4.75236	4.21989	4.04484	4.1767	4.11369	4.65269	4.33728	4.31617	1.00489	0.995274	0.00703935	BCDIN3 domain containing	protein_coding	3.73963
ENSGALG00000007868	24	BCDO2	BCO2	0.624761	0.577613	0.522594	0.781219	1.69004	0.589824	0.57485	1.01658	0.565472	0.328846	-0.822472	beta-carotene oxygenase 2	protein_coding	0.364064
ENSGALG00000009478	9	BCHE	BCHE	0.674525	0.467716	0.968577	0.830856	0.984187	1.23665	0.702011	1.0184	0.689328	0.548923	-0.536738	butyrylcholinesterase	protein_coding	0.350935
ENSGALG00000015866	3	BCKDHB	BCKDHB	20.7027	18.5	13.7376	23.3648	20.6326	15.2695	17.6502	19.7518	0.893598	0.787926	-0.162302	branched chain keto acid dehydrogenase E1, beta polypeptide	protein_coding	1.32171
ENSGALG00000028935	8	BCL10	BCL10	9.51479	9.14723	13.4072	8.48372	10.2415	11.0216	10.682	9.91623	1.07722	0.906441	0.107317	B-cell CLL/lymphoma 10	protein_coding	2.62703
ENSGALG00000007866	3	BCL11A	BCL11A	0.698533	0.513905	0.765531	0.740323	0.814547	0.621886	0.658018	0.724941	0.907685	0.90818	-0.139736	B-cell CLL/lymphoma 11A (zinc finger protein)	protein_coding	0.237747
ENSGALG00000012885	2	BCL2	BCL2	12.6133	10.6707	10.9731	20.305	21.4068	20.6446	11.4103	20.7838	0.549	0.000231403	-0.865121	B-cell CLL/lymphoma 2	protein_coding	0.00026748
ENSGALG00000006511	10	BCL2A1	BCL2A1	34.7353	33.5114	27.5674	23.3433	29.7483	25.4325	31.9509	26.1628	1.22124	0.647771	0.288341	BCL2-related protein A1	protein_coding	2.24654
ENSGALG00000006211	20	BCL2L1	BCL2L1	30.9123	37.1879	42.8741	25.9981	36.3821	41.7524	37.0233	34.7085	1.06669	0.920204	0.0931451	BCL2-like 1	protein_coding	1.73826
ENSGALG00000013037	1	BCL2L13	BCL2L13	15.2413	14.0636	15.0523	19.1987	15.6051	14.8874	14.7812	16.5656	0.892281	0.734512	-0.16443	BCL2-like 13 (apoptosis facilitator)	protein_coding	4.46702
ENSGALG00000011544	1	BCL2L14	BCL2L14	1.03592	1.49161	0.897573	0.795167	2.69453	0.996018	1.14572	1.49041	0.768727	0.772368	-0.379456	BCL2-like 14 (apoptosis facilitator)	protein_coding	2.03546
ENSGALG00000021655	26	BCL2L15	BCL2L15	7.40872	6.82336	7.77831	6.1291	10.5011	4.97092	7.33378	7.18449	1.02078	0.992477	0.0296701	BCL2-like 15	protein_coding	5.49301
ENSGALG00000007357	9	BCL6	BCL6	62.3157	54.64	39.7385	62.0444	47.346	44.7534	52.2388	51.3963	1.01639	0.992286	0.0234563	B-cell CLL/lymphoma 6	protein_coding	0.50919
ENSGALG00000004379	15	BCL7A	BCL7A	8.2324	6.59497	7.7041	7.20978	8.48369	7.76471	7.50106	7.81738	0.959536	0.919189	-0.0595905	B-cell CLL/lymphoma 7A	protein_coding	2.83225
ENSGALG00000026951	JH375211.1	BCL7B	BCL7B	13.344	15.428	13.2783	13.716	12.0766	12.8547	14.0368	12.8854	1.08936	0.862811	0.123484	B-cell CLL/lymphoma 7B	protein_coding	6.98725
ENSGALG00000015484	1	BCL9	BCL9	7.09909	7.15995	6.41363	7.12532	6.10408	6.36887	6.89475	6.53423	1.05518	0.924139	0.0774825	B-cell CLL/lymphoma 9	protein_coding	0.761964
ENSGALG00000007685	24	BCL9L	BCL9L	9.38342	7.01749	8.62606	10.0133	8.30472	9.84146	8.32803	9.39071	0.886837	0.723717	-0.173259	B-cell CLL/lymphoma 9-like	protein_coding	4.00525
ENSGALG00000013935	3	BCLAF1	BCLAF1	33.837	27.6413	30.9716	30.5454	34.783	30.6535	30.7839	31.9848	0.962454	0.920364	-0.0552102	BCL2-associated transcription factor 1	protein_coding	10.3957
ENSGALG00000005408	11	BCMO1	BCMO1	7.49042	9.22333	12.6592	6.41656	10.7633	6.44016	9.79602	7.86261	1.2459	0.643611	0.317187	beta-carotene 15,15'-monooxygenase 1	protein_coding	2.02912
ENSGALG00000016245	1	BCOR	BCOR	6.58755	4.99287	5.59031	6.40534	8.73318	7.33146	5.7149	7.48594	0.763418	0.267606	-0.389455	BCL6 corepressor	protein_coding	0.13155
ENSGALG00000003976	4	BCORL1	BCORL1	5.35519	5.84717	5.83499	5.8801	4.66896	5.48226	5.68355	5.34628	1.06308	0.923541	0.0882569	BCL6 corepressor-like 1	protein_coding	3.33199
ENSGALG00000006695	15	BCR	BCR	6.75687	4.55408	6.79022	10.706	13.9647	13.7357	6.01845	12.7992	0.470221	3.40996e-05	-1.08859	breakpoint cluster region	protein_coding	3.13247e-05
ENSGALG00000011386	7	BCS1L	BCS1L	7.1484	6.98091	4.96867	6.06441	6.78143	6.15824	6.37036	6.3331	1.00588	0.995424	0.00846334	BC1 (ubiquinol-cytochrome c reductase) synthesis-like	protein_coding	13.2785
ENSGALG00000006947	9	BDH1	BDH1	79.0452	75.6162	65.5271	104.228	78.8168	89.4728	73.4214	90.8834	0.807864	0.466656	-0.307815	3-hydroxybutyrate dehydrogenase, type 1	protein_coding	1.51603
ENSGALG00000006976	9	BDH1B	BDH1	13.6978	12.4537	9.44984	13.8446	11.6299	10.0572	11.869	11.8418	1.00229	0.993916	0.00330664	D-beta-hydroxybutyrate dehydrogenase, mitochondrial-like	protein_coding	3.60545
ENSGALG00000012338	4	BDH2	BDH2	38.5541	33.5103	46.0192	25.2352	29.7889	24.0221	39.3168	26.3363	1.49287	0.0507494	0.578092	3-hydroxybutyrate dehydrogenase, type 2	protein_coding	0.0672776
ENSGALG00000020386	5	BDKRB1	BDKRB1	21.4703	24.6645	31.5022	12.2151	11.85	17.5788	25.89	13.8955	1.86319	0.00924044	0.897776	bradykinin receptor B1	protein_coding	0.0102926
ENSGALG00000011080	5	BDKRB2	BDKRB2	5.42672	4.00937	8.08424	1.80201	2.02801	2.59602	5.82535	2.1438	2.71731	0.000215295	1.44218	bradykinin receptor B2	protein_coding	0.000149285
ENSGALG00000012163	5	BDNF	BDNF	1.38299	1.00322	1.41192	1.65388	0.536132	1.06712	1.26356	1.08631	1.16316	0.904703	0.218055	brain-derived neurotrophic factor	protein_coding	0.0459406
ENSGALG00000002439	Z	BDP1	BDP1	0.367412	0.128325	0.65791	1.90397	2.39167	2.36336	0.382954	2.21957	0.172535	1.59307e-05	-2.53504		protein_coding	6.28419e-06
ENSGALG00000002505		BDP1L	BDP1	4.03832	2.2432	5.19183	7.58218	8.41594	8.18081	3.81116	8.05932	0.472888	0.0676065	-1.08043		protein_coding	0.00130042
ENSGALG00000005266	11	BEAN1	BEAN1	4.3969	3.72681	4.96221	1.86833	3.90745	3.71289	4.35718	3.16325	1.37744	0.64056	0.461985	brain expressed, associated with NEDD4, 1	protein_coding	1.38654
ENSGALG00000002973	27	BECN1	BECN1	53.9079	48.1071	48.7393	49.2614	44.7688	47.7222	50.2322	47.2606	1.06288	0.909282	0.0879759	beclin 1, autophagy related	protein_coding	10.3356
ENSGALG00000006682	1	BEND7	BEND7	25.7484	24.6263	17.8399	42.2067	46.8364	51.4924	22.7515	46.849	0.485635	4.30036e-05	-1.04206	BEN domain containing 7	protein_coding	4.12681e-05
ENSGALG00000007217	5	BEST1	BEST1	0.837809	0.490803	0.505426	0.49538	0.659725	0.46931	0.608946	0.540554	1.12652	0.919013	0.171875		protein_coding	5.347
ENSGALG00000010126	8	BEST4	BEST4	1.52251	1.60468	1.732	1.39801	1.35404	1.58624	1.62065	1.44735	1.11974	0.910965	0.163161	bestrophin 4	protein_coding	5.58322
ENSGALG00000024485	2	BET1	BET1	15.2386	15.2608	14.0911	11.1262	13.1994	11.9681	14.87	12.0945	1.22948	0.555664	0.298051	Bet1 golgi vesicular membrane trafficking protein	protein_coding	1.86433
ENSGALG00000004172	5	BET1L	BET1L	35.2521	32.5237	26.3326	27.6662	29.4474	30.362	31.3771	29.1587	1.07608	0.89138	0.105783	Bet1 golgi vesicular membrane trafficking protein-like	protein_coding	8.42651
ENSGALG00000000178	16	BF1	HLA-A	416.46	453.853	419.229	548.209	575.41	524.207	430.248	549.202	0.783406	0.488911	-0.352168	MHC BF1 class I	protein_coding	0.309141
ENSGALG00000024372	16	BF2	HLA-A	526.064	566.259	673.225	1205.47	1289.4	1121.87	588.641	1205.33	0.488363	0.00605371	-1.03397	Major histocompatibility complex class I antigen BF2	protein_coding	0.00585481
ENSGALG00000003111	14	BFAR	BFAR	12.267	12.1239	12.2527	11.8711	13.3027	11.8544	12.2169	12.3393	0.99008	0.973482	-0.0143823	bifunctional apoptosis regulator	protein_coding	2.39194
ENSGALG00000024357	16	B-G	BTNL8	5.96553	2.59851	7.05567	7.0841	5.79805	11.113	5.18004	8.00857	0.646811	0.343492	-0.628583	MHC B-G antigen	protein_coding	0.00153509
ENSGALG00000026396	16	BG1	BTNL8	0.539405	1.47757	0.779208	3.08049	1.89317	2.31886	0.93939	2.43185	0.386287	0.0356819	-1.37226	MHC class IV antigen	protein_coding	0.0260023
ENSGALG00000013101	16	BG2	MOG	0.884514	2.68334	1.59002	11.0558	8.4211	7.84168	1.73243	9.10822	0.190205	4.22304e-09	-2.39437	intestinal zipper protein	protein_coding	3.78179e-16
ENSGALG00000008308	12	BHLHB2	BHLHE40	32.3098	28.1251	42.9232	18.6006	18.6364	30.7091	34.407	22.6702	1.51772	0.131506	0.601906	basic helix-loop-helix family, member e40	protein_coding	0.1486
ENSGALG00000004518	Z	BHMT	BHMT	3.25516	3.15296	3.05798	5.78204	3.87129	4.5043	3.15582	4.72172	0.668363	0.124084	-0.581296	betaine--homocysteine S-methyltransferase	protein_coding	0.21346
ENSGALG00000001847	6	BICC1	BICC1	2.97719	2.4845	5.95404	4.25449	5.97329	5.47364	3.79619	5.23155	0.725633	0.405383	-0.462688	bicaudal C homolog 1 (Drosophila)	protein_coding	0.876148
ENSGALG00000012934	1	BICD1	BICD1	0.185701	0.256844	0.217122	0.253347	0.269061	0.457702	0.220497	0.327944	0.672363	0.552883	-0.572689	bicaudal D homolog 1 (Drosophila)	protein_coding	0.965416
ENSGALG00000005249	12	BICD2	BICD2	24.4753	26.8494	32.6052	38.3635	36.3542	36.5323	27.9849	37.0865	0.754585	0.205048	-0.406244	bicaudal D homolog 2 (Drosophila)	protein_coding	0.50474
ENSGALG00000013039	1	BID	BID	11.7352	13.7932	16.8084	11.6757	14.042	10.8941	14.1224	12.1959	1.15797	0.782815	0.211595	BH3 interacting domain death agonist	protein_coding	0.371409
ENSGALG00000011541	7	BIN1	BIN1	31.9812	32.4991	42.2049	53.9402	32.8202	32.4493	35.552	39.7618	0.894125	0.807721	-0.161452	bridging integrator 1	protein_coding	4.67407
ENSGALG00000028433	JH375734.1	BIN2	BIN2	4.71055	5.80461	7.81835	5.85874	7.60816	5.6028	6.11568	6.3513	0.962901	0.9514	-0.05454	bridging integrator 2	protein_coding	0.215071
ENSGALG00000017186	1	BIRC2	BIRC2	63.3188	41.9201	57.6061	51.8563	67.3303	72.6534	54.1453	63.935	0.84688	0.676054	-0.23977	baculoviral IAP repeat containing 2	protein_coding	0.522729
ENSGALG00000008713	3	BIRC5	BIRC5	4.9171	5.84786	6.35376	3.99455	6.21481	4.49693	5.7128	4.89703	1.16658	0.860196	0.22229	baculoviral IAP repeat containing 5	protein_coding	3.86971
ENSGALG00000010541	3	BIRC6	BIRC6	11.0986	8.20394	9.60917	10.7235	11.1549	11.3399	9.62103	11.0727	0.868893	0.668654	-0.202749	baculoviral IAP repeat containing 6	protein_coding	3.29793
ENSGALG00000016861	1	BIVM	BIVM	15.7128	14.2483	14.3318	10.6464	13.2033	10.3268	14.76	11.3852	1.29643	0.307187	0.374539	basic, immunoglobulin-like variable motif containing	protein_coding	0.820172
ENSGALG00000000141	16	BLB1	HLA-DPB1	524.833	878.756	737.071	1371.25	967.287	1171.02	715.978	1170.59	0.611639	0.0974234	-0.709248	Major histocompatibility complex class II beta chain BLB2, (similar to HLA class II, D beta chain)	protein_coding	0.0130349
ENSGALG00000027126	20	BLCAP	BLCAP	67.8392	94.3486	81.108	88.6029	69.0171	75.2146	81.2945	77.6434	1.04702	0.948737	0.0662935	bladder cancer associated protein	protein_coding	4.9482
ENSGALG00000028962		BLEC3	CLEC2D	1.23413	0.678893	3.46112	4.01345	3.54709	4.68648	1.78695	4.08646	0.437286	0.141591	-1.19335	C-type lectin domain family 2 member F-like	protein_coding	0.11865
ENSGALG00000016661	3	BLK	BLK	3.30997	5.66828	7.86388	4.1169	13.1056	4.98464	5.62393	7.38218	0.761826	0.697156	-0.392467	B lymphoid tyrosine kinase	protein_coding	1.28043
ENSGALG00000008256	10	BLM	BLM	11.4809	12.1081	8.75657	10.755	21.9857	12.9648	10.7958	15.212	0.709688	0.264753	-0.494742	Bloom syndrome, RecQ helicase-like	protein_coding	0.100982
ENSGALG00000004259	19	BLMH	BLMH	39.2399	43.6451	43.2553	32.0137	36.9465	34.4709	42.0835	34.4695	1.22089	0.485652	0.287933	bleomycin hydrolase	protein_coding	1.68668
ENSGALG00000006973	6	BLNK	BLNK	10.1614	12.6582	7.73015	6.94384	7.86013	4.09035	10.2105	6.29025	1.62322	0.121308	0.698862	B-cell linker	protein_coding	0.17358
ENSGALG00000005794	6	BLOC1S2	BLOC1S2	24.381	27.1135	21.2661	19.4973	19.9533	17.0688	24.2868	18.8318	1.28967	0.556855	0.367002	biogenesis of lysosomal organelles complex-1, subunit 2	protein_coding	1.51731
ENSGALG00000012352	2	BLVRA	BLVRA	0.99545	1.66886	1.04854	1.50395	2.65765	1.44004	1.24304	1.86341	0.667078	0.503907	-0.584072	biliverdin reductase A	protein_coding	0.862748
ENSGALG00000015225	1	BLZF1	BLZF1	25.6511	21.8001	21.1342	18.1427	19.2725	20.7007	22.8482	19.3741	1.17932	0.615567	0.23795	basic leucine zipper nuclear factor 1	protein_coding	2.58696
ENSGALG00000000158	16	BMA1	HLA-DMA	20.5906	42.5721	40.8093	32.8829	24.2598	30.3207	34.7925	29.1724	1.19265	0.743758	0.254175	B locus M alpha chain 1	protein_coding	0.19742
ENSGALG00000000166	16	B-MA2	HLA-DMB	31.1768	51.4507	63.5389	53.1852	32.682	52.5266	48.82	46.1807	1.05715	0.945851	0.0801815	Major histocompatibility complex class II beta chain BMA2, (similar to HLA class II, D beta chain)	protein_coding	0.81236
ENSGALG00000014537	5	BMF	BMF	3.42236	2.57095	3.24439	5.52112	5.26191	2.96743	3.07383	4.57626	0.671691	0.466205	-0.574131	Bcl2 modifying factor	protein_coding	0.327206
ENSGALG00000008830	3	BMP2	BMP2	6.40307	5.69645	10.3936	6.7845	4.99447	4.9859	7.48748	5.58818	1.33988	0.636877	0.422101	bone morphogenetic protein 2	protein_coding	1.50883
ENSGALG00000010885	4	BMP2K	BMP2K	10.9623	9.28077	14.2854	12.3496	16.3263	13.962	11.4929	14.2058	0.809032	0.474669	-0.305732	BMP2 inducible kinase	protein_coding	1.55257
ENSGALG00000012429	5	BMP4	BMP4	14.9285	18.8046	9.37993	20.2295	18.7504	17.7138	14.4166	18.8982	0.762856	0.397812	-0.390518	bone morphogenetic protein 4	protein_coding	1.01868
ENSGALG00000016293	3	BMP5	BMP5	2.11922	1.43077	1.83935	2.09455	2.11398	2.84328	1.79217	2.35228	0.761885	0.462856	-0.392355	bone morphogenetic protein 5	protein_coding	0.270969
ENSGALG00000012787	2	BMP6	BMP6	12.0517	13.3407	15.5272	13.959	12.8589	18.2826	13.6464	15.0441	0.907093	0.807687	-0.140677	bone morphogenetic protein 6	protein_coding	2.27564
ENSGALG00000007668	20	BMP7	BMP7	6.59031	5.36901	3.62903	8.46267	7.02575	8.44909	5.19402	7.98293	0.65064	0.0933993	-0.620067	bone morphogenetic protein 7	protein_coding	0.150628
ENSGALG00000024064	23	BMP8B	BMP8B	0.447437	0.907817	0.706948	0.580743	0.422796	0.687796	0.690989	0.565265	1.22242	0.8478	0.289736	bone morphogenetic protein 8b	protein_coding	2.26284
ENSGALG00000012184	2	BMPER	BMPER	77.5169	94.8364	53.768	80.1679	34.4883	58.4898	75.5838	57.7977	1.30773	0.584692	0.387065	BMP binding endothelial regulator	protein_coding	0.00248571
ENSGALG00000002003	6	BMPR1A	BMPR1A	9.17934	6.30392	9.79141	16.4337	22.8433	16.8087	8.4041	18.6804	0.44989	0.00011423	-1.15236	bone morphogenetic protein receptor, type IA	protein_coding	9.91275e-05
ENSGALG00000012216	4	BMPR1B	BMPR1B	1.60747	1.19249	0.975281	1.10161	0.880986	1.22544	1.25637	1.0707	1.17341	0.865352	0.230706	bone morphogenetic protein receptor, type IB	protein_coding	0.000408854
ENSGALG00000008459	7	BMPR2	BMPR2	15.7304	8.01491	9.06512	23.9044	38.3958	46.3203	10.8953	36.1991	0.300982	2.32339e-07	-1.73225	bone morphogenetic protein receptor, type II (serine/threonine kinase)	protein_coding	1.34126e-07
ENSGALG00000002624	6	BMS1	BMS1	13.2974	11.1898	10.9623	10.4009	12.1944	13.3521	11.8086	11.983	0.985447	0.9646	-0.0211502		protein_coding	6.88151
ENSGALG00000006041	10	BNC1	BNC1	0.379105	0.662874	1.0632	0.571329	2.52252	0.387065	0.702881	1.15492	0.608597	0.614603	-0.716442	basonuclin 1	protein_coding	0.857854
ENSGALG00000015101	Z	BNC2	BNC2	0.899915	1.08521	2.0271	1.00058	1.63298	1.15375	1.33705	1.26111	1.06022	0.960035	0.0843599	basonuclin 2	protein_coding	1.85899
ENSGALG00000002882	13	BNIP1	BNIP1	14.1223	13.4487	13.4318	11.3705	11.3101	10.5099	13.6675	11.0615	1.23559	0.603127	0.305197	BCL2/adenovirus E1B 19kDa interacting protein 1	protein_coding	1.97619
ENSGALG00000003788	10	BNIP2	BNIP2	38.735	35.3878	32.6679	50.4324	49.2308	48.1735	35.5934	49.2794	0.722278	0.0859849	-0.469375	BCL2/adenovirus E1B 19kDa interacting protein 2	protein_coding	0.18319
ENSGALG00000010476	6	BNIP3	BNIP3	178.429	137.965	109.105	136.303	179.409	145.157	141.718	153.537	0.923024	0.862545	-0.115559	BCL2/adenovirus E1B 19kDa interacting protein 3	protein_coding	7.46409
ENSGALG00000000231	22	BNIP3L	BNIP3L	81.2545	75.45	77.0362	66.8237	69.035	62.1371	77.9003	65.9898	1.18049	0.665273	0.239385	BCL2/adenovirus E1B 19kDa interacting protein 3-like	protein_coding	2.77909
ENSGALG00000015152	1	BOC	BOC	9.05108	11.2326	8.85592	14.007	13.1733	9.90796	9.73311	12.3593	0.787516	0.369409	-0.344618	BOC cell adhesion associated, oncogene regulated	protein_coding	1.07194
ENSGALG00000026470	4	BOD1L1	BOD1L1	8.75325	5.95881	7.32575	8.22303	9.51302	10.1048	7.32964	9.2799	0.78984	0.34972	-0.340368	biorientation of chromosomes in cell division 1-like 1	protein_coding	1.02748
ENSGALG00000005772	9	BOK	BOK	19.6346	17.3801	19.0287	31.437	26.5194	31.2214	18.6701	29.7394	0.627792	0.0414483	-0.671642	BCL2-related ovarian killer	protein_coding	0.0617119
ENSGALG00000026833	JH375819.1	BOP1	BOP1	11.58	12.2213	12.2041	11.9015	10.0459	11.8628	12.0089	11.2753	1.06506	0.919794	0.09094	block of proliferation 1	protein_coding	3.46121
ENSGALG00000028145	3	BORCS6	BORCS6	7.36771	8.56241	7.28333	5.93446	6.03638	6.32733	7.74932	6.10024	1.27033	0.458314	0.345202	uncharacterized LOC101749651	protein_coding	1.32767
ENSGALG00000013069	1	BPGM	BPGM	10.2364	8.06577	12.5322	10.4237	11.0791	14.0371	10.2595	11.851	0.865704	0.690963	-0.208055	2,3-bisphosphoglycerate mutase	protein_coding	0.220809
ENSGALG00000012824	2	BPHL	BPHL	2.96727	3.47992	3.06	2.89631	2.20814	2.11036	3.17372	2.40466	1.31982	0.554937	0.400344	biphenyl hydrolase-like (serine hydrolase)	protein_coding	0.0213704
ENSGALG00000006756	20	BPI	BPI	79.1798	137.353	82.9281	40.9463	93.7147	46.7572	100.287	60.3595	1.6615	0.153477	0.732489	bactericidal/permeability-increasing protein	protein_coding	0.209528
ENSGALG00000009576	3	BPNT1	BPNT1	18.1377	16.4574	13.9868	11.8525	14.4455	11.401	16.1939	12.5587	1.28945	0.422675	0.366759	3'(2'), 5'-bisphosphate nucleotidase 1	protein_coding	1.15246
ENSGALG00000003627	18	BPTF	BPTF	11.2966	8.43369	10.4274	11.8862	11.5999	11.9748	10.0353	11.8214	0.848909	0.569108	-0.236318	bromodomain PHD finger transcription factor	protein_coding	0.432723
ENSGALG00000012865	1	BRAF	BRAF	3.59472	2.86998	3.47051	4.71246	5.77239	5.43241	3.30732	5.30474	0.623464	0.0933325	-0.681621	v-raf murine sarcoma viral oncogene homolog B	protein_coding	0.136927
ENSGALG00000004650	15	BRAP	BRAP	13.1674	11.1317	12.116	12.6342	13.6389	14.9036	12.1282	13.7278	0.883478	0.70182	-0.178734	BRCA1 associated protein	protein_coding	3.92662
ENSGALG00000002781	27	BRCA1	BRCA1	0.307192	0.552638	0.896054	0.45433	1.32633	0.682647	0.586346	0.819285	0.71568	0.684658	-0.482614	breast cancer 1, early onset	protein_coding	0.41112
ENSGALG00000017073	1	BRCA2	BRCA2	1.4818	1.02189	1.08461	1.35044	1.62642	1.19819	1.19362	1.39061	0.858338	0.745595	-0.220382	breast cancer 2, early onset	protein_coding	0.296459
ENSGALG00000005383	4	BRCC3	BRCC3	13.8109	14.0758	12.1131	13.0674	12.0583	11.5782	13.3422	12.2342	1.09057	0.883379	0.125078		protein_coding	7.06262
ENSGALG00000008526	1	BRD1	BRD1	13.9997	10.1383	10.4358	12.3318	14.5324	13.8713	11.506	13.5756	0.847548	0.584522	-0.238633	bromodomain containing 1	protein_coding	2.44946
ENSGALG00000000156	16	BRD2	BRD2	99.0141	92.8239	110.468	94.2651	88.8713	115.679	100.722	99.6436	1.01083	0.99563	0.0155366	bromodomain containing 2	protein_coding	4.15848
ENSGALG00000002682	17	BRD3	BRD3	6.06121	4.98514	5.27262	8.84224	7.27316	7.11378	5.43433	7.74375	0.70177	0.150315	-0.51093	bromodomain containing 3	protein_coding	0.2942
ENSGALG00000013295	JH376279.1	BRD4	BRD4	32.7831	22.772	28.649	30.0519	25.9837	27.8381	28.0082	27.9654	1.00153	0.992099	0.00220754	bromodomain-containing protein 4-like	protein_coding	3.14813
ENSGALG00000003786	11	BRD7	BRD7	40.4984	34.5322	37.4849	37.8038	41.1486	34.6034	37.4763	37.8401	0.990387	0.973696	-0.013936	bromodomain containing 7	protein_coding	4.20977
ENSGALG00000003177	13	BRD8	BRD8	23.8	19.1277	16.9149	18.8869	16.9011	15.937	19.9322	17.2424	1.156	0.703082	0.209143	bromodomain-containing protein 8-like	protein_coding	3.36173
ENSGALG00000012514	2	BRD9	BRD9	10.8966	9.43797	10.2641	10.834	11.2015	11.7915	10.1924	11.2772	0.903806	0.8067	-0.145915		protein_coding	3.18383
ENSGALG00000010039	3	BRE	BABAM2	19.6114	18.4778	19.5724	16.8555	20.1271	16.7292	19.2172	17.8965	1.0738	0.89138	0.102726	brain and reproductive organ-expressed (TNFRSF1A modulator)	protein_coding	7.17254
ENSGALG00000011705	5	BRF1	BRF1	6.41719	4.91187	5.479	4.76007	4.9393	5.12217	5.59459	4.9409	1.1323	0.752889	0.179256	BRF1, RNA polymerase III transcription initiation factor 90 kDa subunit	protein_coding	2.81557
ENSGALG00000002913	15	BRI3BP	BRI3BP	78.0794	65.3237	62.9163	96.9938	90.8055	82.6665	68.7247	90.1482	0.762352	0.223963	-0.39147	BRI3 binding protein	protein_coding	0.572107
ENSGALG00000005279	19	BRIP1	BRIP1	2.18099	1.60187	2.23325	2.05594	2.37794	1.52058	2.00141	1.98245	1.00956	0.998564	0.013732	BRCA1 interacting protein C-terminal helicase 1	protein_coding	6.06311
ENSGALG00000010093	5	BRMS1L	BRMS1L	25.2421	22.743	21.2442	21.9704	19.2771	20.4247	23.0722	20.562	1.12208	0.775566	0.166173	breast cancer metastasis-suppressor 1-like	protein_coding	4.66721
ENSGALG00000015437	1	BRP44	MPC2	80.4768	86.1786	71.9992	99.7488	92.479	98.0379	79.6357	96.7727	0.822914	0.437819	-0.281186	mitochondrial pyruvate carrier 2	protein_coding	1.55704
ENSGALG00000011483	3	BRP44L	MPC1	124.91	121.412	119.94	167.111	123.271	123.635	122.106	138.063	0.884425	0.765091	-0.177188	mitochondrial pyruvate carrier 1	protein_coding	4.31796
ENSGALG00000006640	12	BRPF1	BRPF1	6.79177	6.59216	6.31303	6.27543	6.2161	6.01662	6.56686	6.1691	1.06448	0.919794	0.0901441	bromodomain and PHD finger containing, 1	protein_coding	5.36609
ENSGALG00000000776	26	BRPF3	BRPF3	6.07791	4.63627	4.96544	5.56256	5.73629	7.04716	5.21901	6.11823	0.853027	0.677588	-0.229337	bromodomain and PHD finger containing, 3	protein_coding	0.0307838
ENSGALG00000001966	10	BRUNOL6	CELF6	2.65453	3.08771	2.79066	2.36933	1.59089	1.98038	2.84819	1.98134	1.4375	0.437819	0.523565	bruno-like 6, RNA binding protein (Drosophila)	protein_coding	0.836227
ENSGALG00000016065	1	BRWD1	BRWD1	8.92446	7.41753	9.57723	11.5544	13.2279	12.0956	8.62918	12.2897	0.702149	0.0631721	-0.510152	bromodomain and WD repeat domain containing 1	protein_coding	0.12383
ENSGALG00000009486	6	BRWD2	WDR11	9.79875	9.28621	9.48964	9.35302	10.733	10.3977	9.52425	10.1597	0.937456	0.864664	-0.0931772	WD repeat domain 11	protein_coding	4.71873
ENSGALG00000007151	4	BRWD3	BRWD3	5.78148	4.00846	5.36107	7.60718	8.35964	7.80766	5.03897	7.92348	0.635954	0.0150997	-0.653005		protein_coding	0.0231234
ENSGALG00000003405	23	BSDC1	BSDC1	27.5956	23.8822	24.1348	27.1717	24.3169	25.4702	25.1902	25.658	0.981769	0.958089	-0.0265446	BSD domain containing 1	protein_coding	3.68756
ENSGALG00000001328	28	BSG	BSG	302.467	295.298	305.739	304.375	322.328	327.707	301.189	318.127	0.946756	0.918123	-0.0789357	basigin (Ok blood group)	protein_coding	1.56235
ENSGALG00000001849	12	BSN	BSN	0.365053	0.266519	0.446541	0.414715	0.3494	0.360441	0.358607	0.37488	0.956592	0.957072	-0.0640242	bassoon presynaptic cytomatrix protein	protein_coding	0.179453
ENSGALG00000014509	4	BST1	BST1	16.219	17.3222	19.4333	27.4953	26.2262	20.1499	17.6655	24.614	0.717701	0.156556	-0.478545	bone marrow stromal cell antigen 1	protein_coding	0.32715
ENSGALG00000006935	6	BTAF1	BTAF1	9.95999	7.79671	9.80508	9.62937	11.9237	12.0628	9.17352	11.2035	0.818807	0.450934	-0.288405	BTAF1 RNA polymerase II, B-TFIID transcription factor-associated, 170kDa	protein_coding	1.56354
ENSGALG00000006020	10	BTBD1	BTBD1	33.6786	34.3991	29.9757	24.2291	25.0263	29.0459	32.7072	26.1069	1.25282	0.396697	0.325178	BTB (POZ) domain containing 1	protein_coding	1.21994
ENSGALG00000005369	5	BTBD10	BTBD10	11.2171	10.538	9.89715	11.3624	10.6127	11.4784	10.5511	11.1536	0.945985	0.886858	-0.0801115	BTB (POZ) domain containing 10	protein_coding	1.75533
ENSGALG00000012635	1	BTBD11	BTBD11	6.09651	5.51628	4.19927	5.13435	4.01066	4.55165	5.27133	4.56737	1.15413	0.788699	0.206802	BTB (POZ) domain containing 11	protein_coding	3.81378
ENSGALG00000007644	14	BTBD12	SLX4	6.50138	4.97247	6.10658	5.7971	6.50892	6.10419	5.85083	6.13564	0.953581	0.908075	-0.0685729		protein_coding	5.5223
ENSGALG00000001728	17	BTBD14A	NACC2	17.7535	14.6225	10.0431	17.6673	10.6191	12.8107	14.1359	13.7088	1.03115	0.977418	0.0442566	NACC family member 2, BEN and BTB (POZ) domain containing	protein_coding	0.00653189
ENSGALG00000028978	8	BTBD19	BTBD19	4.95952	7.5761	9.32074	4.83098	6.05668	3.51603	7.29977	4.7934	1.52288	0.41623	0.606802		protein_coding	0.190915
ENSGALG00000001019	28	BTBD2	BTBD2	15.4361	16.529	17.0071	15.1971	13.8066	12.7652	16.3342	13.9206	1.17338	0.743758	0.230676	BTB (POZ) domain containing 2	protein_coding	1.66702
ENSGALG00000009028	3	BTBD3	BTBD3	5.85011	4.38278	5.48427	8.32142	9.78137	8.60662	5.22987	8.90006	0.587622	0.0425833	-0.767039	BTB (POZ) domain containing 3	protein_coding	0.0555165
ENSGALG00000011710	5	BTBD6	BTBD6	11.7366	9.78338	9.03918	8.66856	7.00438	8.78365	10.1793	8.15741	1.24786	0.595062	0.319457	BTB (POZ) domain containing 6	protein_coding	0.317222
ENSGALG00000010848	5	BTBD7	BTBD7	9.40824	7.2022	7.95444	9.1572	9.23999	9.59504	8.17675	9.33142	0.87626	0.66657	-0.19057		protein_coding	3.49777
ENSGALG00000005977	8	BTBD8	KIAA1107	10.2149	5.37601	9.07796	10.0399	16.8938	15.4422	8.19053	14.1163	0.580219	0.0269943	-0.785331		protein_coding	0.0343731
ENSGALG00000010131	3	BTBD9	BTBD9	6.89644	4.46214	5.90391	7.93416	10.9235	10.5288	5.73904	9.79253	0.586063	0.00785839	-0.770873	BTB (POZ) domain containing 9	protein_coding	0.0101941
ENSGALG00000028608	4	BTC	BTC	1.89815	2.63108	1.8428	1.67608	0.842781	1.39605	2.13026	1.30668	1.63028	0.397479	0.705116	betacellulin	protein_coding	0.226587
ENSGALG00000011216	2	BTD	BTD	20.9529	18.7281	13.825	17.1926	14.2115	11.9828	17.8386	14.4614	1.23353	0.559987	0.302798	biotinidase	protein_coding	1.84937
ENSGALG00000013512		BTF3	BTF3	74.2491	76.2407	65.0618	56.4111	64.3338	62.3024	71.9056	61.0074	1.17864	0.616736	0.237121	basic transcription factor 3	protein_coding	0.590125
ENSGALG00000010570	8	BTF3L4	BTF3L4	72.1436	77.0999	58.6251	62.367	56.5167	58.0606	69.3783	58.9914	1.17608	0.679053	0.23398	basic transcription factor 3-like 4	protein_coding	2.90218
ENSGALG00000011276	1	BTG1	BTG1	362.126	359.225	297.653	304.498	315.39	332.704	339.892	317.543	1.07038	0.921515	0.0981259	B-cell translocation gene 1, anti-proliferative	protein_coding	0.0571447
ENSGALG00000026858	26	BTG2	BTG2	399.828	364.871	187.521	180.105	197.28	276.251	317.728	217.941	1.45786	0.397847	0.543855	BTG family, member 2	protein_coding	0.247411
ENSGALG00000004958	4	BTK	BTK	10.0848	13.9412	17.935	10.296	15.7687	11.9356	14.0039	12.6562	1.10649	0.875364	0.145986	Bruton agammaglobulinemia tyrosine kinase	protein_coding	0.587984
ENSGALG00000000589	28	BTN1A1	BTN1A1	7.76804	11.2262	6.32727	7.24695	10.2684	6.58241	8.47227	8.02349	1.05593	0.951673	0.078519	butyrophilin, subfamily 1, member A1	protein_coding	0.00765613
ENSGALG00000007820	6	BTRC	BTRC	10.5391	10.6485	10.0584	10.7613	10.4284	9.13464	10.42	10.1053	1.03113	0.973614	0.0442329	beta-transducin repeat containing E3 ubiquitin protein ligase	protein_coding	22.0111
ENSGALG00000008233	3	BUB1	BUB1	0.663743	1.21652	1.95872	0.616478	1.67925	0.929651	1.28173	1.07299	1.19453	0.871888	0.256448	BUB1 mitotic checkpoint serine/threonine kinase	protein_coding	0.121694
ENSGALG00000004838	5	BUB1B	BUB1B	0.580126	0.904774	2.04472	0.474304	1.71481	0.952806	1.17656	1.04507	1.12582	0.9345	0.170977	BUB1 mitotic checkpoint serine/threonine kinase B	protein_coding	0.736953
ENSGALG00000009681	6	BUB3	BUB3	33.3537	32.935	33.4115	27.102	30.6115	29.5557	33.2393	29.0858	1.1428	0.706297	0.192578	BUB3 mitotic checkpoint protein	protein_coding	3.66759
ENSGALG00000007046	24	BUD13	BUD13	13.0611	11.3452	12.1377	11.8678	11.8671	12.3815	12.1733	12.0403	1.01105	0.995424	0.0158519	BUD13 homolog (S. cerevisiae)	protein_coding	33.0392
ENSGALG00000004705	14	BUD31	BUD31	76.9872	70.6257	79.5223	65.2244	73.7501	64.5359	75.6785	67.8163	1.11593	0.785195	0.158251	BUD31 homolog (S. cerevisiae)	protein_coding	4.96172
ENSGALG00000015043	3	BXDC1	RPF2	19.2635	16.7219	21.678	12.9134	15.4534	15.202	19.2019	14.5212	1.32234	0.25556	0.40309	ribosome production factor 2 homolog (S. cerevisiae)	protein_coding	0.634
ENSGALG00000003373	Z	BXDC2	BRIX1	18.4981	15.957	19.4757	16.4709	18.2648	18.5613	17.9607	17.7661	1.01095	0.995434	0.0157153	BRX1, biogenesis of ribosomes, homolog (S. cerevisiae)	protein_coding	2.67493
ENSGALG00000008796	8	BXDC5	RPF1	31.056	27.0762	30.2395	22.0477	24.1202	21.8524	29.4366	22.6681	1.29859	0.27429	0.376945	ribosome production factor 1 homolog (S. cerevisiae)	protein_coding	0.727665
ENSGALG00000003467	26	BYSL	BYSL	13.2786	14.9331	15.8563	13.0941	14.2151	15.2459	14.7012	14.1872	1.03623	0.96375	0.0513421	bystin-like	protein_coding	4.80954
ENSGALG00000027546	16	BZFP1	BZFP1	2.32471	3.56419	3.08535	3.51177	3.14622	3.37854	3.0006	3.34629	0.896696	0.883463	-0.157309	cKr1 protein	protein_coding	5.61609
ENSGALG00000028367	16	BZFP2	ZNF436	6.40738	5.92024	7.64897	9.79482	7.64459	7.4195	6.65501	8.28644	0.80312	0.644019	-0.316312		protein_coding	0.0976366
ENSGALG00000001023	19	BZRAP1	BZRAP1	4.32234	3.82637	6.4749	3.37651	2.92525	2.98308	4.86758	3.09539	1.57252	0.0743516	0.653083		protein_coding	0.113847
ENSGALG00000003212	26	BZRPL1	TSPO2	1.31312	1.13063	3.55861	0.326049	0.377637	0.269979	1.99606	0.323858	6.16338	5.71544e-05	2.62372	translocator protein 2	protein_coding	1.43482e-05
ENSGALG00000008220	7	BZW1	BZW1	145.309	138.418	144.118	122.154	141.302	137.977	142.605	133.788	1.0659	0.910965	0.0920668	basic leucine zipper and W2 domains 1	protein_coding	9.89461
ENSGALG00000010809	2	BZW2	BZW2	40.2663	42.7465	51.2942	32.0418	56.4857	49.0668	44.7758	45.8302	0.976992	0.959544	-0.0335806	basic leucine zipper and W2 domains 2	protein_coding	0.504954
ENSGALG00000006631	10	C10H15orf42	TICRR	1.62169	1.50799	1.43458	1.58655	1.88666	1.36323	1.52129	1.61072	0.944479	0.927932	-0.0824098	chromosome 10 open reading frame, human C15orf42	protein_coding	2.02457
ENSGALG00000007491	10	C10H15orf44	VWA9	9.53625	8.2075	8.5982	8.6487	9.07403	8.12752	8.77471	8.6147	1.01857	0.989388	0.0265509	chromosome 10 open reading frame, human C15orf44	protein_coding	2.76813
ENSGALG00000020921		C10H15ORF58	C15ORF58	4.02312	3.81558	5.601	2.7352	2.23749	2.11495	4.47708	2.36154	1.89583	0.115173	0.922827	chromosome 10 open reading frame, human C15orf58	protein_coding	0.124805
ENSGALG00000001716	10	C10H15orf59	C15orf59	0.211767	3.32835	2.52616	0.77266	0.46691	0.728297	2.04206	0.656813	3.10905	0.124501	1.63647	chromosome 10 open reading frame, human C15orf59	protein_coding	0.000842067
ENSGALG00000004410	6	C10orf104	ANAPC16	40.4936	46.3461	44.8711	34.483	39.3522	35.3427	43.9518	36.3826	1.20804	0.533283	0.272672	anaphase promoting complex subunit 16	protein_coding	1.95577
ENSGALG00000004990	6	C10orf11	LRMDA	4.62078	4.08889	4.478	6.48425	5.42798	5.49673	4.3933	5.80374	0.756978	0.339997	-0.401678		protein_coding	0.846442
ENSGALG00000009455	6	C10orf119	MCMBP	12.4469	10.3526	10.9256	10.6992	11.9792	12.2779	11.2319	11.6518	0.963968	0.924139	-0.0529428	minichromosome maintenance complex binding protein	protein_coding	9.00089
ENSGALG00000027169	6	C10orf12	C10orf12	5.07526	4.09133	3.25929	5.7657	4.64105	3.65982	4.13607	4.68049	0.883683	0.896525	-0.178399		protein_coding	5.02538
ENSGALG00000023684	6	C10orf28	R3HCC1L	6.12921	6.48962	6.14416	5.03679	5.57377	4.86284	6.25883	5.15589	1.21392	0.679053	0.27967	chromosome 6 open reading frame, human C10orf28	protein_coding	1.64327
ENSGALG00000008764	2	C10orf38	FAM171A1	13.3405	12.4331	11.8977	14.333	12.0589	14.685	12.5565	13.6992	0.916589	0.81167	-0.125653	family with sequence similarity 171, member A1	protein_coding	0.458766
ENSGALG00000006622	6	C10orf4	FRA10AC1	13.4434	13.1536	15.3371	12.3952	13.3193	12.4991	13.9763	12.7359	1.0974	0.877392	0.134085	fragile site, folic acid type, rare, fra candidate 1	protein_coding	3.99682
ENSGALG00000004673	6	C10orf54	C10orf54	23.81	25.805	21.9887	22.6155	21.1601	19.9106	23.894	21.2289	1.12554	0.765278	0.170614	chromosome 6 open reading frame, human C10orf54	protein_coding	0.351779
ENSGALG00000021231	6	C10orf57	TMEM254	27.8601	38.2655	31.6174	26.9484	27.7626	28.6213	32.662	27.7787	1.17579	0.65121	0.23363	chromosome 6 open reading frame, human C10orf57	protein_coding	1.35535
ENSGALG00000002421	6	C10orf58	FAM213A	1758.63	1396.01	1127.09	1491.34	1405.59	1600.26	1426.34	1499.4	0.951278	0.940213	-0.0720609	chromosome 6 open reading frame, human C10orf58	protein_coding	0.625291
ENSGALG00000003612	6	C10orf59	RNLS	3.09432	1.74139	2.64953	2.77896	2.57021	1.48041	2.48601	2.2717	1.09434	0.939966	0.130058	renalase, FAD-dependent amine oxidase	protein_coding	3.6128
ENSGALG00000008025	6	C10orf6	SLF2	8.63161	7.39722	8.04178	9.17111	10.2831	9.46119	8.01754	9.63645	0.832002	0.464519	-0.265341	family with sequence similarity 178, member A	protein_coding	1.75065
ENSGALG00000006174	6	C10orf72	VSTM4	2.02395	2.52853	5.10013	2.55211	3.12209	1.93351	3.21689	2.53246	1.27026	0.783248	0.345127	V-set and transmembrane domain containing 4	protein_coding	2.26945
ENSGALG00000008417	6	C10orf80	CFAP58	0.422358	0.330015	0.285996	0.241205	0.644259	0.249009	0.345632	0.37676	0.917379	0.93737	-0.12441	coiled-coil domain containing 147	protein_coding	0.245893
ENSGALG00000006149	6	C10orf83	MORN4	61.2325	78.2576	56.0027	53.0031	43.1347	46.1879	65.3253	47.4573	1.37651	0.197411	0.461014	MORN repeat containing 4	protein_coding	0.428211
ENSGALG00000001204	11	C11H16orf48	ENKD1	3.71318	4.17935	3.86074	3.46302	3.60772	3.1153	3.92219	3.39386	1.15567	0.845707	0.208735	chromosome 11 open reading frame, human C16orf48	protein_coding	2.3679
ENSGALG00000000904	11	C11H16orf57	USB1	25.6767	30.4086	32.8145	28.7382	24.561	24.7919	29.6641	26.0334	1.13946	0.781057	0.188351	chromosome 11 open reading frame, human C16orf57	protein_coding	4.14681
ENSGALG00000023468	11	C11H16orf7	VPS9D1	5.21954	5.01306	6.69758	5.34819	3.60472	4.02589	5.64072	4.32768	1.3034	0.586185	0.382285	chromosome 11 open reading frame, human C16orf7	protein_coding	1.07406
ENSGALG00000003183	11	C11H16orf70	C16orf70	16.6187	14.6052	17.6104	15.8801	19.5883	19.095	16.2654	18.1855	0.894417	0.787357	-0.160981	chromosome 11 open reading frame, human C16orf70	protein_coding	0.0829858
ENSGALG00000000898	11	C11H16orf80	CFAP20	52.6903	50.2475	45.7337	42.9871	44.8528	43.8315	49.5669	43.8884	1.12939	0.744105	0.175538	chromosome 11 open reading frame, human C16orf80	protein_coding	2.35958
ENSGALG00000004480	11	C11H19orf12	C19orf12	75.3187	84.8623	67.4524	150.234	95.4943	84.2416	75.9906	110.046	0.690537	0.174874	-0.534209	chromosome 11 open reading frame, human C19orf12	protein_coding	0.0729631
ENSGALG00000004506	11	C11H19orf2	URI1	37.8308	35.4159	42.731	34.1848	39.1266	35.3383	38.6405	36.2072	1.0672	0.904327	0.093834	URI1, prefoldin-like chaperone	protein_coding	9.63752
ENSGALG00000020488	5	C11orf24	C11orf24	5.5502	8.04425	9.79072	5.91311	8.76077	8.69667	7.8076	7.78808	1.00251	0.993916	0.00361181	uncharacterized LOC423113	protein_coding	1.1996
ENSGALG00000000830	1	C11orf30	EMSY	10.4732	7.20527	8.90016	10.7653	10.4912	11.8144	8.84008	11.0264	0.801717	0.397812	-0.318835		protein_coding	1.24771
ENSGALG00000007846		C11orf34	C11orf34	4.98826	14.5196	54.2143	2.05618	1.41035	19.7894	24.5398	7.7781	3.15499	0.256322	1.65764		protein_coding	0.0267275
ENSGALG00000008255	5	C11orf49	C11orf49	5.83927	6.65795	5.91305	5.43161	3.73699	3.56001	6.14463	4.24157	1.44867	0.461494	0.534729	chromosome 5 open reading frame, human C11orf49	protein_coding	0.863042
ENSGALG00000007438	24	C11orf60	IFT46	7.42284	8.25301	7.83706	5.33906	5.21808	4.91647	7.84537	5.15735	1.5212	0.035901	0.605213	intraflagellar transport 46 homolog (Chlamydomonas)	protein_coding	0.0593195
ENSGALG00000021444	24	C11orf61	MSANTD2	8.288	6.41249	6.14275	6.38265	7.3332	6.78581	6.93896	6.83246	1.01559	0.993916	0.0223147	chromosome 24 open reading frame, human C11orf61	protein_coding	3.95609
ENSGALG00000006518	24	C11orf63	C11orf63	0.213285	0.195386	0.236856	0.330614	0.460661	0.214816	0.215112	0.334131	0.643796	0.483937	-0.635325		protein_coding	0.761716
ENSGALG00000008354	5	C11orf77	HARBI1	2.50947	2.48653	2.15487	2.75204	3.1617	2.70483	2.38455	2.87147	0.830428	0.783248	-0.268073	harbinger transposase derived 1	protein_coding	2.92178
ENSGALG00000007182	12	C12H3orf14	C3orf14	2.10214	2.01777	1.42345	1.25053	1.87996	1.42009	1.84775	1.51531	1.21938	0.840784	0.286152	chromosome 12 open reading frame, human C3orf14	protein_coding	2.93824
ENSGALG00000002240	12	C12H3orf18	C3orf18	16.8922	12.6534	13.6287	12.6574	13.5846	9.06441	14.3688	11.756	1.22225	0.728755	0.289536	chromosome 12 open reading frame, human C3orf18	protein_coding	0.00827382
ENSGALG00000006459	12	C12H3orf19	CCDC174	11.3118	12.1073	10.3561	11.8848	12.2983	11.8062	11.2695	11.9955	0.939478	0.887154	-0.0900692	chromosome 12 open reading frame, human C3orf19	protein_coding	1.28703
ENSGALG00000005897	12	C12H3orf37	HMCES	21.785	23.6051	30.3878	17.0624	15.8778	15.0967	25.2628	16.0114	1.5778	0.0414483	0.657918	chromosome 12 open reading frame, human C3orf37	protein_coding	0.0629991
ENSGALG00000005459	12	C12H3orf63	FAM208A	11.2225	8.21419	11.6489	12.5658	12.9439	12.5687	10.3408	12.6922	0.814735	0.438712	-0.295596		protein_coding	1.48416
ENSGALG00000011168	1	C12orf29	C12orf29	3.34277	3.05921	2.95501	3.38309	3.51853	3.91698	3.11828	3.60753	0.864381	0.812333	-0.210261	chromosome 1 open reading frame, human C12orf29	protein_coding	3.86344
ENSGALG00000019358	1	C12orf31	LLPH	37.682	36.6597	43.0718	36.2566	36.7338	35.5069	39.1306	36.1638	1.08204	0.887149	0.113752	LLP homolog, long-term synaptic facilitation (Aplysia)	protein_coding	4.99594
ENSGALG00000006965	15	C12orf43	C12orf43	4.99877	3.7962	3.39686	4.67371	4.47268	3.68933	4.05738	4.27477	0.949145	0.951062	-0.0753001	chromosome 15 open reading frame, human C12orf43	protein_coding	3.32714
ENSGALG00000012694	1	C12orf45	C12orf45	28.1207	24.9728	24.2305	21.0129	23.0388	24.1778	25.7646	22.7467	1.13267	0.836568	0.179733	chromosome 1 open reading frame, human C12orf45	protein_coding	4.65449
ENSGALG00000011159	1	C12orf50	C12orf50	1.46543	1.57255	2.04392	2.40487	3.2947	2.34613	1.69469	2.67902	0.63258	0.325764	-0.660681		protein_coding	0.493072
ENSGALG00000014555	1	C12orf57	C12orf57	53.4596	69.8151	89.5356	57.0984	44.8747	47.1782	71.0021	49.733	1.42767	0.172684	0.513659	chromosome 1 open reading frame, human C12orf57	protein_coding	0.336184
ENSGALG00000027682	1	C12orf66	C12orf66	10.6638	7.8779	9.25137	8.5176	8.27056	8.43405	9.24841	8.4081	1.09994	0.840784	0.137426	chromosome 1 open reading frame, human C12orf66	protein_coding	6.1181
ENSGALG00000026311	1	C12orf75	C12orf75	446.01	292.49	248.404	314.277	271.514	295.583	328.342	293.876	1.11728	0.867553	0.159992	overexpressed in colon carcinoma 1 protein homolog	protein_coding	0.00153404
ENSGALG00000006506	13	C13H5orf15	C5orf15	79.3255	76.6201	71.3127	67.8939	73.15	65.3307	75.7714	68.7778	1.10168	0.839243	0.13971	chromosome 13 open reading frame, human C5orf15	protein_coding	2.49424
ENSGALG00000006371	13	C13H5orf24	C5orf24	45.5913	39.605	43.9443	57.2039	57.1718	54.8782	43.0161	56.4148	0.762496	0.237768	-0.391198	chromosome 13 open reading frame, human C5orf24	protein_coding	0.607795
ENSGALG00000003972	13	C13H5orf4	FAXDC2	2.16862	1.70173	2.10087	3.1188	1.31627	1.36099	1.9875	1.93177	1.02885	0.989747	0.0410364	chromosome 13 open reading frame, human C5orf4	protein_coding	3.35672
ENSGALG00000002878	13	C13H5orf41	CREBRF	6.74005	4.38413	5.78011	10.8854	14.2276	11.3573	5.62007	12.1496	0.462573	2.41228e-05	-1.11225	CREB3 regulatory factor	protein_coding	2.16883e-05
ENSGALG00000017038	1	C13orf23	PROSER1	10.6805	8.77885	8.35649	11.3023	9.87192	10.6666	9.26437	10.6163	0.872652	0.69198	-0.196521	proline and serine rich 1	protein_coding	3.09766
ENSGALG00000017128	1	C13orf3	SKA3	0.57008	0.837655	1.79726	0.593088	1.46573	0.991693	1.06901	1.01555	1.05264	0.977034	0.0740159		protein_coding	1.26089
ENSGALG00000016969	1	C13orf31	LACC1	1.12414	0.904193	0.854112	0.574325	1.42932	0.561433	0.959804	0.852303	1.12613	0.920204	0.171374	laccase (multicopper oxidoreductase) domain containing 1	protein_coding	5.36957
ENSGALG00000016911	1	C13orf7	RNF219	14.865	13.4092	18.9544	8.65223	9.49449	8.01524	15.7273	8.7174	1.80412	0.00131451	0.851298	ring finger protein 219	protein_coding	0.00154412
ENSGALG00000006434	14	C14H16orf42	TSR3	16.8999	15.861	13.856	14.9092	14.4459	14.2531	15.5408	14.536	1.06912	0.923792	0.0964253	TSR3, 20S rRNA accumulation, homolog	protein_coding	5.85911
ENSGALG00000002119	14	C14H16orf62	C16orf62	29.658	27.9436	29.5331	22.4293	27.7044	22.8091	29.0401	24.3026	1.19494	0.570783	0.256934	chromosome 14 open reading frame, human C16orf62	protein_coding	2.22151
ENSGALG00000006532	14	C14H16orf63	FOPNL	14.5178	16.7218	15.2357	13.4359	14.6801	12.9428	15.5117	13.6818	1.13375	0.821823	0.181101	FGFR1OP N-terminal like	protein_coding	3.94515
ENSGALG00000007155	14	C14H16orf75	RMI2	8.56515	5.90067	10.016	7.74566	8.77195	8.15795	8.13983	8.22358	0.989816	0.982508	-0.0147675	RMI2, RecQ mediated genome instability 2, homolog (S. cerevisiae)	protein_coding	0.482697
ENSGALG00000005883	14	C14H16orf79	BRICD5	1.78753	1.39069	1.35566	3.02	1.47795	2.5743	1.5086	2.36106	0.638949	0.47626	-0.646227		protein_coding	0.736985
ENSGALG00000002042	14	C14H16orf88	KNOP1	7.04621	8.44416	9.08493	5.68194	7.96764	7.28638	8.20088	6.97637	1.17552	0.72726	0.233302	chromosome 14 open reading frame, human C16orf88	protein_coding	1.17174
ENSGALG00000004745	14	C14H17orf103	NATD1	14.2285	20.8806	15.3029	13.174	12.0562	11.4212	16.8576	12.2172	1.37982	0.212249	0.46448	chromosome 14 open reading frame, human C17orf103	protein_coding	0.456959
ENSGALG00000027282	5	C14orf1	C14orf1	44.3589	59.2666	58.6162	40.03	48.3474	44.8062	54.1806	44.3833	1.22074	0.547445	0.287759	chromosome 5 open reading frame, human C14orf1	protein_coding	1.90245
ENSGALG00000012009	5	C14orf100	JKAMP	23.923	25.0707	20.2099	19.6119	17.8839	18.4786	23.0905	18.6608	1.23738	0.500528	0.307292	JNK1/MAPK8-associated membrane protein	protein_coding	1.62884
ENSGALG00000012232	5	C14orf104	DNAAF2	2.4668	2.50324	2.92315	2.22033	2.83767	2.46672	2.63169	2.5073	1.04961	0.970341	0.0698542	dynein, axonemal, assembly factor 2	protein_coding	3.61587
ENSGALG00000012452	5	C14orf106	MIS18BP1	7.33341	8.48391	9.68483	8.41227	7.19146	7.70782	8.50729	7.77247	1.09454	0.87094	0.130328		protein_coding	3.13256
ENSGALG00000012101	5	C14orf108	AP5M1	8.84968	13.0799	14.9075	8.74725	15.0039	10.2719	12.3027	11.3281	1.08604	0.916942	0.119073	MU-2/AP1M2 domain containing, death-inducing	protein_coding	4.41886
ENSGALG00000021442	11	C14orf121	RLTPR	0.943205	0.883763	1.38709	1.65165	1.18264	1.25282	1.07055	1.36263	0.785652	0.684658	-0.348037		protein_coding	1.9672
ENSGALG00000009978	5	C14orf126	DTD2	33.1587	29.3028	27.9252	23.0257	21.3318	18.4684	30.1175	20.9343	1.43867	0.254714	0.524734	chromosome 5 open reading frame, human C14orf126	protein_coding	0.485415
ENSGALG00000011368	5	C14orf131	ZNF839	16.4351	12.9973	13.928	14.0357	14.7934	14.0655	14.4361	14.2967	1.00975	0.997672	0.0140018		protein_coding	3.98911
ENSGALG00000010459	5	C14orf133	VIPAS39	19.7183	17.7729	18.063	18.6533	16.4471	17.6732	18.5118	17.5955	1.05208	0.930058	0.0732395	VPS33B interacting protein, apical-basolateral polarity regulator	protein_coding	5.80631
ENSGALG00000012269	5	C14orf138	VCPKMT	9.50145	10.775	14.9261	8.10611	7.91856	7.55685	11.7366	7.85985	1.49323	0.169081	0.578439	methyltransferase like 21D	protein_coding	0.292306
ENSGALG00000012011	5	C14orf149	L3HYPDH	9.98885	10.3642	14.6164	4.5531	4.44543	4.93996	11.6533	4.64786	2.50724	2.53047e-05	1.3261	chromosome 5 open reading frame, human C14orf149	protein_coding	1.9082e-05
ENSGALG00000028023	15	C14ORF166B	LRRC74B	0.148786	0.190419	0.221649	0.177022	0.21591	0.264986	0.187354	0.21982	0.852306	0.869233	-0.230556	chromosome 15 open reading frame, human C14orf166B	protein_coding	3.20191
ENSGALG00000011522	5	C14orf172	TRMT61A	6.71199	7.02537	7.10756	6.79638	6.02748	7.75589	6.95203	6.86529	1.01264	0.995258	0.0181149	tRNA methyltransferase 61 homolog A (S. cerevisiae)	protein_coding	4.4088
ENSGALG00000010387	5	C14orf4	IRF2BPL	22.6058	24.7923	27.2516	22.6471	23.3886	24.1821	24.8974	23.4074	1.06366	0.910743	0.0890303	interferon regulatory factor 2 binding protein-like	protein_coding	9.25693
ENSGALG00000010196	5	C14orf44	FAM161B	3.22244	2.65682	2.11223	3.03213	3.67138	3.05559	2.66205	3.25138	0.818745	0.696426	-0.288513	family with sequence similarity 161, member B	protein_coding	2.41384
ENSGALG00000023014	5	C14orf50	PPP1R36	0.191069	0.171173	0.217359	0.17277	0.239224	0.275166	0.193116	0.229509	0.841432	0.849346	-0.249082	protein phosphatase 1, regulatory subunit 36	protein_coding	2.83759
ENSGALG00000011225	5	C14orf68	SLC25A47	3.67762	4.42114	2.60813	7.29478	2.86496	3.71712	3.57732	4.62878	0.772843	0.742438	-0.371752	solute carrier family 25, member 47	protein_coding	0.522402
ENSGALG00000027492	8	C14orf80	C14orf80	1.47202	1.75198	2.02568	1.63273	1.59847	1.57692	1.75162	1.60269	1.09293	0.916942	0.128202	chromosome 8 open reading frame, human C14orf80	protein_coding	0.00106463
ENSGALG00000008219	15	C15H12orf49	C12orf49	15.5512	21.1424	12.0377	15.2294	16.0261	15.9297	16.2989	15.7279	1.0363	0.964619	0.0514486	chromosome 15 open reading frame, human C12orf49	protein_coding	3.09777
ENSGALG00000014531	15	C15H12orf51	HECTD4	6.69979	4.26289	6.2685	11.67	12.1639	11.0415	5.72753	11.6235	0.492755	5.75212e-05	-1.02106	chromosome 15 open reading frame, human C12orf51	protein_coding	5.63349e-05
ENSGALG00000006607	15	C15H22orf13	GUCD1	13.4357	15.3215	14.6591	13.0714	16.221	13.8762	14.4885	14.3832	1.00732	0.997271	0.0105284	chromosome 15 open reading frame, human C22orf13	protein_coding	0.15779
ENSGALG00000002056	15	C15H22orf25	TANGO2	50.0517	52.1231	28.9948	35.9906	22.6955	21.4049	43.8001	26.7109	1.63979	0.0807829	0.713507	chromosome 15 open reading frame, human C22orf25	protein_coding	0.113219
ENSGALG00000004706	5	C15orf23	KNSTRN	3.26404	4.45102	5.69887	2.548	4.4822	3.25055	4.47764	3.42342	1.30794	0.706171	0.387302	chromosome 5 open reading frame, human C15orf23	protein_coding	0.99699
ENSGALG00000002945	10	C15orf27	TMEM266	2.52968	3.06132	2.78282	2.30918	1.98245	2.22323	2.79566	2.17238	1.28691	0.491978	0.363912	chromosome 10 open reading frame, human C15orf27	protein_coding	1.35192
ENSGALG00000027805	10	C15orf39	C15orf39	4.65249	13.018	16.2134	8.1082	7.24456	9.40879	11.3378	8.2588	1.37281	0.621189	0.457136		protein_coding	0.909635
ENSGALG00000026607	10	C15orf40	C15orf40	6.38062	8.88143	7.09238	7.00454	6.6649	6.4149	7.47141	6.69449	1.11605	0.850555	0.158407	chromosome 10 open reading frame, human C15orf40	protein_coding	2.91385
ENSGALG00000028580	10	C15orf48	C15orf48	8.35774	6.64572	8.18934	10.8952	18.0189	13.6474	7.72029	14.1744	0.544664	0.00658249	-0.876561		protein_coding	0.00750944
ENSGALG00000028141	10	C15orf61	C15orf61	9.27414	10.5678	8.37321	11.2443	7.7723	10.252	9.41889	9.76386	0.964669	0.963607	-0.0518943	chromosome 10 open reading frame, human C15orf61	protein_coding	3.33449
ENSGALG00000000040	14	C16orf14	FAM195A	15.0604	13.1202	35.4346	14.7443	17.4566	16.451	21.1527	16.2139	1.3046	0.649526	0.383608	family with sequence similarity 195, member A	protein_coding	1.6932
ENSGALG00000021364	14	C16orf24	FAM173A	41.4262	43.9664	39.1607	38.1727	31.7653	27.338	41.5535	32.4207	1.2817	0.389674	0.358054	family with sequence similarity 173, member A	protein_coding	1.08831
ENSGALG00000006456	14	C16orf45	C16orf45	7.1188	6.28539	8.10494	8.1376	8.44142	9.36098	7.16396	8.64973	0.828229	0.741701	-0.271899	chromosome 14 open reading frame, human C16orf45	protein_coding	0.935246
ENSGALG00000007630	14	C16orf5	CDIP1	32.803	26.9174	22.3704	41.7825	27.3613	28.4398	27.3467	32.5409	0.840381	0.676934	-0.250885	chromosome 14 open reading frame, human C16orf5	protein_coding	0.363916
ENSGALG00000009204	14	C16orf59	C16orf59	18.9274	19.427	17.9646	16.5303	20.2141	18.49	18.7839	18.4065	1.0205	0.987744	0.0292832		protein_coding	1.32257
ENSGALG00000007291	14	C16orf72	C16orf72	48.5409	41.492	53.2811	54.6893	54.3987	61.6918	47.7207	56.9404	0.838083	0.52288	-0.254835	UPF0472 protein C16orf72 homolog	protein_coding	2.05183
ENSGALG00000006303	11	C16orf84	CTU2	6.94073	7.23882	9.36859	7.90425	7.97733	10.4992	7.8495	8.79963	0.892026	0.82548	-0.164843		protein_coding	5.00768
ENSGALG00000028469	14	C16orf96	C16orf96	1.27038	1.16647	1.23601	2.45015	2.08493	2.70189	1.22385	2.4153	0.506708	0.125306	-0.980775		protein_coding	0.127762
ENSGALG00000004622	17	C17H9orf114	SPOUT1	19.1724	20.203	15.429	20.0577	19.1802	19.9746	18.2884	19.7401	0.926458	0.862811	-0.110203	chromosome 17 open reading frame, human C9orf114	protein_coding	0.0483787
ENSGALG00000004783	17	C17H9orf16	C9orf16	35.2278	35.9676	30.088	28.3175	25.9908	24.9403	33.7871	26.4167	1.27901	0.32337	0.355025	chromosome 17 open reading frame, human C9orf16	protein_coding	0.910838
ENSGALG00000004152	17	C17H9orf78	C9orf78	33.9625	30.9157	26.0064	31.8082	29.0072	30.7404	30.2958	30.5246	0.992506	0.977936	-0.0108523	chromosome 17 open reading frame, human C9orf78	protein_coding	0.838344
ENSGALG00000007186	17	C17H9orf91	C9orf91	31.2006	37.721	34.7311	24.8715	51.6862	31.7928	34.6031	36.0628	0.959525	0.939966	-0.0596081	chromosome 17 open reading frame, human C9orf91	protein_coding	0.87564
ENSGALG00000003175	17	C17H9orf96	STKLD1	7.07543	6.22899	6.42183	5.44957	4.2142	4.15575	6.57198	4.60652	1.42667	0.293221	0.512652	chromosome 17 open reading frame, human C9orf96	protein_coding	0.571969
ENSGALG00000007808	18	C17orf28	HID1	19.7927	13.8148	13.8564	19.3516	14.6319	14.2962	15.7922	16.0969	0.981072	0.9636	-0.0275684	chromosome 18 open reading frame, human C17orf28	protein_coding	2.54452
ENSGALG00000023757	19	C17orf32	TMEM199	16.3186	22.7802	20.9514	16.9693	17.9393	14.8867	20.0633	16.5909	1.20929	0.68457	0.274163	transmembrane protein 199	protein_coding	1.94696
ENSGALG00000001227	AADN03010810.1	C17orf38	PIK3R6	6.33719	5.19777	4.98648	4.41626	3.84672	3.77675	5.50264	4.01343	1.37106	0.22463	0.455288	phosphoinositide-3-kinase, regulatory subunit 6	protein_coding	0.49338
ENSGALG00000004929	14	C17orf39	GID4	15.3966	13.2403	11.0256	12.6633	11.1808	13.4239	13.2165	12.4286	1.06339	0.925524	0.088675	chromosome 14 open reading frame, human C17orf39	protein_coding	3.56139
ENSGALG00000026223	AADN03025157.1	C17orf53	C17orf53	7.36326	9.16754	8.53155	8.33689	7.13966	7.65492	8.36861	7.71205	1.08513	0.9345	0.117873		protein_coding	6.4814
ENSGALG00000006883	18	C17orf56	ENTHD2	7.55137	9.33444	11.0041	8.17096	7.53326	8.06087	9.30635	7.9234	1.17454	0.731978	0.232095	chromosome 18 open reading frame, human C17orf56	protein_coding	1.94275
ENSGALG00000021461	18	C17orf60	MILR1	4.87214	9.47303	6.38326	4.27266	11.8717	5.48336	6.94382	7.19185	0.965513	0.970977	-0.0506319	mast cell immunoglobulin-like receptor 1	protein_coding	3.83868
ENSGALG00000014822	1	C17orf68	CTC1	6.16478	6.57874	7.44262	5.43143	6.76131	6.57793	6.73123	6.2559	1.07598	0.896038	0.105653		protein_coding	8.48098
ENSGALG00000005093	19	C17orf71	SMG8	9.91886	10.0739	9.13158	8.59845	7.85561	7.84167	9.71355	8.09908	1.19934	0.605493	0.262241	smg-8 homolog, nonsense mediated mRNA decay factor (C. elegans)	protein_coding	2.30892
ENSGALG00000004439	18	C17orf80	C17orf80	12.9327	13.618	9.61754	12.0704	10.9034	8.91907	12.0709	10.6266	1.13591	0.843722	0.183846	chromosome 18 open reading frame, human C17orf80	protein_coding	4.5893
ENSGALG00000002116	18	C18H17orf106	TEN1	1.68321	2.02822	1.37406	1.13483	0.795255	0.824099	1.69847	0.917223	1.85176	0.21853	0.888895	chromosome 18 open reading frame, human C17orf106	protein_coding	0.245845
ENSGALG00000001607	18	C18H17orf62	C17orf62	16.6686	11.9093	11.6444	19.0871	26.7555	18.8843	13.3843	21.5565	0.620892	0.0446259	-0.687585	chromosome 18 open reading frame, human C17orf62	protein_coding	0.0649023
ENSGALG00000003434	18	C18H17orf75	C17orf75	18.2577	12.798	16.6698	13.022	12.4343	12.017	15.8744	12.4912	1.27085	0.370225	0.345792	chromosome 18 open reading frame, human C17orf75	protein_coding	1.07066
ENSGALG00000015064	2	C18orf17	TTC39C	1.32203	1.8535	2.91692	1.91533	3.06225	1.83073	2.03283	2.266	0.897099	0.904703	-0.156661	tetratricopeptide repeat domain 39C	protein_coding	0.901654
ENSGALG00000013131	2	C18orf21	C18orf21	14.2537	10.8032	9.39064	10.2922	11.3252	10.7923	11.4674	10.802	1.06161	0.948106	0.0862498	chromosome 2 open reading frame, human C18orf21	protein_coding	5.90505
ENSGALG00000012636	2	C18orf22	RBFA	5.53666	5.33103	4.36546	4.03343	4.27513	3.32762	5.07973	3.87621	1.31049	0.487201	0.390106	ribosome binding factor A (putative)	protein_coding	1.24889
ENSGALG00000018565	Z	C18orf32	C18orf32	88.4991	91.6093	95.6512	82.7193	90.827	77.3617	91.9563	83.6029	1.09992	0.86542	0.137395	chromosome Z open reading frame, human C18orf32	protein_coding	4.39196
ENSGALG00000013137	2	C18orf37	INO80C	13.4209	8.61512	8.39272	12.6398	11.5694	11.5391	10.1168	11.9164	0.84898	0.800132	-0.236197	INO80 complex subunit C	protein_coding	2.67294
ENSGALG00000013703	2	C18orf51	FAM69C	0.594847	0.325191	0.743713	0.41028	0.521357	0.689334	0.552587	0.541411	1.02064	0.993916	0.0294798	family with sequence similarity 69, member C	protein_coding	0.000101431
ENSGALG00000013709	2	C18orf55	TIMM21	18.4184	21.7651	19.986	15.9735	16.3433	14.4944	20.0848	15.5997	1.28751	0.397812	0.364581	chromosome 2 open reading frame, human C18orf55	protein_coding	1.09115
ENSGALG00000015011	2	C18orf8	C18orf8	26.613	21.4273	22.1096	22.7817	27.2581	27.5693	23.3594	25.867	0.903058	0.767063	-0.14711	chromosome 2 open reading frame, human C18orf8	protein_coding	4.16434
ENSGALG00000002653	19	C19H17orf85	NCBP3	12.045	9.87625	10.7629	9.32996	11.144	10.1158	10.8837	10.1937	1.06769	0.905358	0.094495	chromosome 19 open reading frame, human C17orf85	protein_coding	2.9179
ENSGALG00000002629	19	C19H7orf42	TMEM248	39.9643	35.1774	40.4225	35.023	43.8976	39.9543	38.4943	39.6117	0.971791	0.939966	-0.0412817	transmembrane protein 248	protein_coding	5.65151
ENSGALG00000028458	28	C19orf25	C19orf25	13.4568	21.0979	19.6867	15.9183	14.1286	15.8789	18.1323	15.3138	1.18405	0.739338	0.243725	UPF0449 protein C19orf25 homolog	protein_coding	3.03349
ENSGALG00000021883	28	C19orf44	C19orf44	7.17015	6.63134	5.73644	5.10207	4.92154	4.78692	6.51288	4.93657	1.31931	0.484612	0.399786	chromosome 28 open reading frame, human C19orf44	protein_coding	1.21218
ENSGALG00000021619	28	C19orf50	KXD1	8.45284	7.80569	11.5207	7.45436	7.75767	8.81172	9.25155	8.01054	1.15492	0.785557	0.207795		protein_coding	3.78045
ENSGALG00000002029	28	C19orf6	TMEM259	22.9404	22.196	22.0245	20.6877	20.4114	22.4981	22.3894	21.2036	1.05592	0.922218	0.0785027	chromosome 28 open reading frame, human C19orf6	protein_coding	7.21214
ENSGALG00000026847	28	C19orf70	C19orf70	19.1678	19.8634	19.6021	20.0653	19.0576	18.8043	19.5544	19.3095	1.01268	0.994057	0.0181798	protein QIL1-like	protein_coding	9.5753
ENSGALG00000008765	3	C1D	C1D	11.0274	11.1096	19.2638	7.69559	8.98478	10.4375	13.7873	9.04158	1.52488	0.162155	0.608693	C1D nuclear receptor corepressor	protein_coding	0.266399
ENSGALG00000009752	2	C1GALT1	C1GALT1	29.1928	26.3046	29.0871	29.6283	32.6503	32.0833	28.1807	31.4506	0.896029	0.741701	-0.158382	core 1 synthase, glycoprotein-N-acetylgalactosamine 3-beta-galactosyltransferase, 1	protein_coding	0.918925
ENSGALG00000008513	4	C1GALT1C1	C1GALT1C1	32.5488	32.2462	33.3177	25.4806	29.0629	32.0255	32.7095	28.8601	1.13338	0.747157	0.180631	C1GALT1-specific chaperone 1	protein_coding	4.13638
ENSGALG00000008171	1	C1H10orf18	FAM208B	6.99894	5.41177	5.98864	8.07649	7.79514	7.08442	6.12475	7.65134	0.80048	0.359811	-0.321063		protein_coding	1.12069
ENSGALG00000006700	1	C1H10orf47	PROSER2	10.2402	7.49056	9.21925	10.4007	11.2991	14.1941	8.96656	11.9712	0.749011	0.414756	-0.416941	chromosome 1 open reading frame, human C10orf47	protein_coding	0.994758
ENSGALG00000017219	1	C1H11orf54	C11orf54	10.6241	11.8372	10.9139	16.6978	14.5227	16.5786	11.137	15.939	0.698727	0.142891	-0.5172	chromosome 1 open reading frame, human C11orf54	protein_coding	0.00012208
ENSGALG00000001823	1	C1H11orf73	HIKESHI	52.4276	50.123	46.6583	39.3881	37.4675	37.2571	49.7442	38.039	1.30771	0.255528	0.387046	chromosome 1 open reading frame, human C11orf73	protein_coding	0.660201
ENSGALG00000017155	1	C1H11orf87	C11orf87	4.49944	3.4963	5.39154	5.03639	1.25849	7.33478	4.45442	4.55974	0.976904	0.983813	-0.0337117	chromosome 1 open reading frame, human C11orf87	protein_coding	0.285709
ENSGALG00000014083	1	C1H12orf11	ASUN	68.3648	61.2155	59.0331	59.5584	59.7267	58.5584	62.8552	59.281	1.06029	0.922906	0.0844611	asunder spermatogenesis regulator	protein_coding	6.0298
ENSGALG00000012640	1	C1H12orf23	TMEM263	29.7108	31.2479	44.2556	28.8269	33.3922	35.2682	35.0602	32.4941	1.07897	0.895269	0.109654	chromosome 1 open reading frame, human C12orf23	protein_coding	1.30402
ENSGALG00000010962	1	C1H12orf26	METTL25	1.85282	1.41532	1.39961	2.03343	1.43203	1.33663	1.55378	1.60059	0.97075	0.96375	-0.0428284	chromosome 1 open reading frame, human C12orf26	protein_coding	3.88586
ENSGALG00000027808	1	C1H12ORF3	C12orf73	21.3863	21.028	16.9832	15.1463	14.055	14.8365	19.8103	14.6819	1.3493	0.326574	0.432213	chromosome 1 open reading frame, human C12orf73	protein_coding	0.755587
ENSGALG00000012936	1	C1H12orf35	KIAA1551	8.47514	7.73444	9.08424	10.86	12.8645	8.72988	8.4266	10.8106	0.779474	0.309828	-0.359427	chromosome 1 open reading frame, human C12orf35	protein_coding	0.788996
ENSGALG00000017289	1	C1H12orf4	C12orf4	5.98928	4.81066	6.32206	5.11425	5.805	5.81948	5.6993	5.57955	1.02146	0.987957	0.0306356	chromosome 1 open reading frame, human C12orf4	protein_coding	0.836053
ENSGALG00000017010	1	C1H13orf1	SPRYD7	26.2131	30.9857	24.2171	20.2597	17.6196	19.8725	27.1871	19.2572	1.41178	0.125778	0.49752	SPRY domain containing 7	protein_coding	0.252811
ENSGALG00000016954	1	C1H13orf15	RGCC	5.90488	34.4687	36.4278	7.5594	4.43586	7.76771	25.7568	6.59575	3.90505	0.00139725	1.96534	regulator of cell cycle	protein_coding	0.000710945
ENSGALG00000016988	1	C1H13orf18	RUBCNL	30.4613	25.6661	20.2586	18.878	29.7696	20.0591	25.4547	22.8781	1.11262	0.850946	0.153963	KIAA0226-like ortholog	protein_coding	2.65062
ENSGALG00000016863	1	C1H13orf27	TEX30	0.996589	1.33139	1.21245	0.822095	1.38117	0.742606	1.18286	0.979283	1.20789	0.8478	0.272488	testis expressed 30	protein_coding	3.11133
ENSGALG00000016931	1	C1H13orf34	BORA	0.625636	0.58168	0.943951	0.402586	1.00751	0.621252	0.716608	0.676012	1.06005	0.967132	0.0841354	bora, aurora kinase A activator	protein_coding	8.00638
ENSGALG00000019171	1	C1H21orf33	C21orf33	112.504	109.116	90.757	124.721	126.057	113.967	104.179	121.569	0.856949	0.640231	-0.222719	chromosome 1 open reading frame, human C21orf33	protein_coding	2.87461
ENSGALG00000015891	1	C1H21orf59	C21orf59	11.3411	10.5898	9.21919	11.272	10.4005	8.81653	10.3841	10.159	1.02216	0.989393	0.0316241	chromosome 1 open reading frame, human C21orf59	protein_coding	16.9764
ENSGALG00000016800	1	C1H2orf40	C2orf40	39.6749	54.9502	68.0257	13.9592	20.0506	16.2604	54.2848	16.7458	3.2417	1.21632e-09	1.69675	chromosome 1 open reading frame, human C2orf40	protein_coding	1.36287e-26
ENSGALG00000016796	1	C1H2orf49	C2orf49	12.134	9.70931	10.4072	8.5914	9.23949	8.80342	10.7381	8.87707	1.20965	0.527722	0.274585	chromosome 1 open reading frame, human C2orf49	protein_coding	1.92189
ENSGALG00000014980	1	C1H3orf15	MAATS1	1.50544	1.52004	2.59482	0.376318	0.761557	0.444526	1.87251	0.526236	3.5583	0.00170161	1.83119		protein_coding	0.000173451
ENSGALG00000015267	1	C1H3orf26	CMSS1	14.7774	12.9133	11.2272	10.7943	9.54217	8.2278	12.9684	9.51795	1.36252	0.42284	0.446281	chromosome 1 open reading frame, human C3orf26	protein_coding	0.947474
ENSGALG00000015402	1	C1H3orf38	C3orf38	13.677	15.3757	10.2008	13.3432	13.5694	11.4769	13.1082	12.7926	1.02467	0.982862	0.0351617	chromosome 1 open reading frame, human C3orf38	protein_coding	12.365
ENSGALG00000009440	1	C1H7orf60	C7orf60	12.5767	9.84536	12.4865	10.8596	11.9049	15.1121	11.6187	12.633	0.919705	0.879793	-0.120756	chromosome 1 open reading frame, human C7orf60	protein_coding	0.282949
ENSGALG00000016215	1	C1HXorf36	CXorf36	23.4788	19.3278	17.5123	24.0321	21.501	22.9257	20.0918	22.8246	0.880272	0.710403	-0.183979	chromosome 1 open reading frame, human CXorf36	protein_coding	3.86133
ENSGALG00000002123	23	C1orf102	OSCP1	4.72807	6.47228	4.83334	3.67072	3.43827	3.39073	5.35925	3.49971	1.53134	0.331653	0.614797	organic solute carrier partner 1	protein_coding	0.539452
ENSGALG00000009887	3	C1orf107	DIEXF	13.1472	11.2688	9.69668	10.2086	10.8892	11.7233	11.3666	10.9419	1.03881	0.958512	0.0549364	digestive organ expansion factor homolog (zebrafish)	protein_coding	4.36995
ENSGALG00000021645	23	C1orf109	C1orf109	9.20273	8.64146	7.46195	9.28116	8.02985	7.13798	8.4361	8.14663	1.03553	0.978502	0.0503716	chromosome 23 open reading frame, human C1orf109	protein_coding	7.01546
ENSGALG00000001091	26	C1orf116	C1orf116	4.81429	7.8205	5.30006	4.16844	7.20529	4.92706	6.00212	5.42722	1.10593	0.908494	0.145259		protein_coding	5.09791
ENSGALG00000010678	3	C1orf121	DESI2	8.95229	10.0489	13.4074	9.07894	11.356	12.1126	10.8048	10.8487	0.995957	0.984918	-0.0058448	PPPDE peptidase domain containing 1	protein_coding	3.3562
ENSGALG00000026516	8	C1orf123	C1orf123	17.0332	25.6703	23.5119	18.2327	18.7325	20.3386	22.1304	19.104	1.15842	0.718644	0.212157	chromosome 8 open reading frame, human C1orf123	protein_coding	3.38732
ENSGALG00000003986	23	C1orf128	PITHD1	34.066	39.8363	39.9852	32.7631	32.0983	30.4566	38.0058	31.7701	1.19627	0.609832	0.258548	PITH (C-terminal proteasome-interacting domain of thioredoxin-like) domain containing 1	protein_coding	2.35868
ENSGALG00000020009	3	C1orf131	C1orf131	7.85726	9.51503	8.46624	11.2385	11.36	11.0378	8.6271	11.2114	0.769492	0.595202	-0.378022		protein_coding	1.57451
ENSGALG00000005412	2	C1orf142	SNAP47	8.24546	7.07894	6.81895	7.73539	6.88248	7.00543	7.37699	7.20866	1.02335	0.982508	0.033301	synaptosomal-associated protein, 47kDa	protein_coding	9.5832
ENSGALG00000004039	21	C1orf151	MINOS1	125.586	115.432	135.633	107.653	113.28	107.696	125.486	109.532	1.14566	0.698525	0.196175	mitochondrial inner membrane organizing system 1	protein_coding	3.56072
ENSGALG00000027363	21	C1orf159	C1orf159	7.48334	5.56975	5.63578	8.99177	9.10201	8.48128	6.22013	8.8573	0.70226	0.1302	-0.509923	chromosome 21 open reading frame, human C1orf159	protein_coding	0.255333
ENSGALG00000000955	23	C1orf160	TMEM222	20.2098	23.0117	25.5927	21.8561	20.5244	22.8576	22.9542	21.7513	1.0553	0.926075	0.0776595	transmembrane protein 222	protein_coding	8.82853
ENSGALG00000010109	8	C1orf164	RNF220	21.0033	16.6429	17.3782	17.4195	20.9192	19.3797	18.3206	19.2345	0.952487	0.904488	-0.0702292	ring finger protein 220	protein_coding	4.56503
ENSGALG00000010505	8	C1orf165	BEND5	4.41163	3.87033	3.76874	4.5938	4.12814	3.81765	4.01502	4.17933	0.960685	0.93737	-0.0578648	BEN domain containing 5	protein_coding	13.3439
ENSGALG00000008658	8	C1orf181	ZNHIT6	21.9678	15.6842	17.1986	14.8147	16.2106	16.4812	18.2497	15.836	1.15242	0.753314	0.204664	zinc finger, HIT-type containing 6	protein_coding	2.52512
ENSGALG00000001480	26	C1orf183	FAM212B	5.0256	3.16854	1.47012	5.52148	5.0202	4.12342	3.21337	4.88629	0.657629	0.511359	-0.604654	chromosome 26 open reading frame, human C1orf183	protein_coding	0.845706
ENSGALG00000004782	8	C1orf19	TSEN15	2.9639	2.88519	2.99105	2.54809	2.19838	2.26061	2.94691	2.33578	1.26164	0.721965	0.335296	tRNA splicing endonuclease 15 homolog (S. cerevisiae)	protein_coding	2.15322
ENSGALG00000017379	8	C1orf190	LURAP1	14.8067	18.1773	13.8673	16.4753	18.1296	21.2092	15.649	18.6115	0.840825	0.680685	-0.250122	chromosome 8 open reading frame, human C1orf190	protein_coding	2.57121
ENSGALG00000026600	3	C1orf198	C1orf198	43.7047	59.1979	55.8067	52.4254	31.6795	27.7175	53.009	37.2944	1.42137	0.274725	0.507279	chromosome 3 open reading frame, human C1orf198	protein_coding	0.541565
ENSGALG00000002353	23	C1orf216	C1orf216	5.73056	5.45348	6.72445	4.78928	6.43854	6.15882	5.96739	5.79481	1.02978	0.981692	0.0423403	chromosome 23 open reading frame, human C1orf216	protein_coding	1.422
ENSGALG00000010540	8	C1orf34	TTC39A	0.391001	0.437005	0.864893	0.372162	0.998933	0.740835	0.564229	0.703316	0.802241	0.814799	-0.317892	tetratricopeptide repeat domain 39A	protein_coding	2.56314
ENSGALG00000026648	2	C1orf35	C1orf35	1.57491	1.85531	1.66257	1.61725	1.60555	1.29002	1.70008	1.50337	1.13084	0.865547	0.177396	chromosome 2 open reading frame, human C1orf35	protein_coding	2.74203
ENSGALG00000004800	21	C1orf50	C1orf50	12.0461	13.882	10.8777	8.93932	8.95179	8.19785	12.2882	8.6944	1.41335	0.273755	0.499121		protein_coding	0.548475
ENSGALG00000002224	8	C1orf53	C1orf53	4.18665	6.2858	8.09454	3.51303	3.4876	2.79444	6.20186	3.261	1.90183	0.175762	0.927388		protein_coding	0.189524
ENSGALG00000011015	3	C1orf57	NTPCR	19.6636	17.3988	13.2722	15.7698	13.3621	12.264	16.7782	13.7978	1.21601	0.636292	0.282149	nucleoside-triphosphatase, cancer-related	protein_coding	2.25516
ENSGALG00000009413	3	C1orf58	BROX	14.2203	12.9631	14.2233	16.9288	17.5657	15.1147	13.7965	16.5309	0.834587	0.592898	-0.260867	BRO1 domain and CAAX motif containing	protein_coding	1.7485
ENSGALG00000001378	26	C1orf74	C1orf74	2.91964	2.78457	3.14524	1.80001	1.75563	1.1125	2.94944	1.55123	1.90135	0.16204	0.927028	chromosome 26 open reading frame, human C1orf74	protein_coding	0.174795
ENSGALG00000009822	3	C1orf75	TMEM206	10.9032	11.7215	12.0107	12.2044	14.7123	12.2055	11.5527	13.0342	0.886341	0.791054	-0.174065	transmembrane protein 206	protein_coding	0.658708
ENSGALG00000022440	23	C1orf78	EVA1B	49.0499	72.3808	56.5248	63.9779	37.3364	41.9493	59.499	47.7817	1.24522	0.64056	0.316405	eva-1 homolog B (C. elegans)	protein_coding	0.826382
ENSGALG00000009426	3	C1orf80	AIDA	32.6105	31.0216	36.9733	28.6496	33.6993	33.5083	33.5238	31.9501	1.04925	0.940213	0.0693644	axin interactor, dorsalization associated	protein_coding	11.4903
ENSGALG00000003301	23	C1orf90	FAM167B	35.2698	31.5818	24.4663	30.628	33.3717	35.6806	30.4395	33.2316	0.915982	0.862811	-0.126609	family with sequence similarity 167, member B	protein_coding	0.193798
ENSGALG00000009219	3	C1orf95	C1orf95	12.8995	11.8829	8.7186	12.3916	6.88458	7.49656	11.1692	8.92512	1.25143	0.77161	0.323583	chromosome 3 open reading frame, human C1orf95	protein_coding	0.625905
ENSGALG00000011084	3	C1orf96	CCSAP	1.4827	0.823397	1.29627	1.53671	1.72796	1.96886	1.19626	1.74575	0.685244	0.506724	-0.54531	chromosome 3 open reading frame, human C1orf96	protein_coding	0.0417298
ENSGALG00000021569	21	C1QA	C1QA	113.614	195.995	163.043	87.3365	202.121	98.5814	158.114	129.099	1.22475	0.731978	0.292482	complement component 1, q subcomponent, A chain	protein_coding	2.50264
ENSGALG00000004771	21	C1QB	C1QB	139.736	218.728	165.501	90.3846	232.964	101.378	175.252	141.265	1.24059	0.72387	0.311024		protein_coding	0.396025
ENSGALG00000001654	19	C1QBP	C1QBP	86.8552	82.289	89.6166	79.4716	96.581	95.8743	86.2365	90.6268	0.951556	0.899209	-0.0716398	complement component 1, q subcomponent binding protein	protein_coding	5.6692
ENSGALG00000028031	27	C1QL1	C1QL1	1.0624	0.751402	0.486791	1.39884	0.652531	0.867766	0.764906	0.973016	0.786119	0.788699	-0.347181	complement component 1, q subcomponent-like 1	protein_coding	0.00148715
ENSGALG00000027232	13	C1QTNF2	C1QTNF2	6.4802	6.8514	19.7496	7.88185	5.67817	6.03063	11.0034	6.53285	1.68432	0.239045	0.752166	C1q and tumor necrosis factor related protein 2	protein_coding	0.00228987
ENSGALG00000027887	Z	C1QTNF3	C1QTNF3	0.0326663	0.825575	1.12722	0.0373108	0.154336	0.359501	0.665833	0.184504	3.60878	0.186775	1.85151	C1q and tumor necrosis factor related protein 3	protein_coding	0.100877
ENSGALG00000008080	5	C1QTNF4	C1QTNF4	1.36352	1.24225	1.84034	1.78176	4.93535	2.22546	1.48109	2.97292	0.498193	0.174874	-1.00522	C1q and tumor necrosis factor related protein 4	protein_coding	0.173965
ENSGALG00000006758	24	C1QTNF5	C1QTNF5	26.7725	50.9295	60.1931	27.7607	31.7115	38.1145	46.0879	32.5343	1.41659	0.316872	0.502427	C1q and tumor necrosis factor related protein 5	protein_coding	0.0146224
ENSGALG00000027067	1	C1QTNF6	C1QTNF6	4.96125	10.3441	22.4802	3.49279	8.29324	7.29539	12.5996	6.35419	1.98288	0.151746	0.987596	C1q and tumor necrosis factor related protein 6	protein_coding	0.153652
ENSGALG00000014515	4	C1QTNF7	C1QTNF7	12.4674	11.0668	11.8191	7.57055	4.44951	5.93653	11.7782	5.98987	1.96636	0.0196863	0.975527	C1q and tumor necrosis factor related protein 7	protein_coding	0.0201801
ENSGALG00000005253	14	C1QTNF8	C1QTNF8	4.96016	10.3134	16.0564	0.713933	0.731628	2.10113	10.4634	1.18911	8.79932	3.49535e-07	3.13739	C1q and tumor necrosis factor related protein 8	protein_coding	1.11409e-07
ENSGALG00000014659	1	C1R	C1R	25.239	44.6661	49.9728	33.2417	57.3171	35.3703	40.0633	41.924	0.955619	0.939966	-0.0654927	complement component 1, r subcomponent	protein_coding	0.125894
ENSGALG00000014603	1	C1S	C1S	22.7003	40.4343	52.7401	34.0221	61.4404	37.5486	38.7027	44.279	0.874065	0.816619	-0.194188	complement component 1, s subcomponent	protein_coding	0.00925387
ENSGALG00000028065	23	C2	C2	4.49792	4.78625	5.58007	5.56028	5.32064	4.42108	4.95648	5.09851	0.972144	0.959341	-0.0407587	complement component 2	protein_coding	0.621123
ENSGALG00000007771	20	C20H20orf108	FAM210B	9.81148	10.7768	9.72891	12.4517	10.5499	10.2458	10.1161	11.0819	0.912852	0.890599	-0.131547	chromosome 20 open reading frame, human C20orf108	protein_coding	5.47202
ENSGALG00000005700	20	C20H20orf11	GID8	17.6508	14.7997	16.2019	13.9955	15.9681	15.9545	16.2031	15.3048	1.05869	0.918123	0.0822856	chromosome 20 open reading frame, human C20orf11	protein_coding	9.84598
ENSGALG00000004321	20	C20H20orf111	OSER1	35.6527	32.0343	42.5959	29.6787	30.259	35.2424	36.7293	31.7369	1.1573	0.700961	0.210768	chromosome 20 open reading frame, human C20orf111	protein_coding	3.32575
ENSGALG00000028251	20	C20H20ORF112	NOL4L	5.37645	4.26548	3.85309	3.92975	4.42148	4.63838	4.49381	4.33043	1.03773	0.97019	0.0534285	chromosome 20 open reading frame, human C20orf112	protein_coding	9.129
ENSGALG00000004340	20	C20H20orf123	OCSTAMP	0.0905176	0.256081	0.252384	0.0810883	0.251567	0.476111	0.200842	0.270663	0.742037	0.790599	-0.430438	osteoclast stimulatory transmembrane protein	protein_coding	0.216538
ENSGALG00000001054	20	C20H20orf24	C20orf24	40.1009	38.401	38.1965	38.1688	41.9049	39.5956	38.9014	39.8838	0.97537	0.942869	-0.0359786	chromosome 20 open reading frame, human C20orf24	protein_coding	7.74939
ENSGALG00000001034	20	C20H20orf4	AAR2	46.8781	39.7651	39.6789	37.516	39.3359	36.9383	42.0789	37.9251	1.10953	0.807687	0.149946	chromosome 20 open reading frame, human C20orf4	protein_coding	5.38653
ENSGALG00000007709	20	C20H20orf43	RTFDC1	87.4985	94.2495	98.8684	70.8937	81.2419	66.3753	93.5916	72.8068	1.28548	0.314827	0.362307	chromosome 20 open reading frame, human C20orf43	protein_coding	0.86895
ENSGALG00000006194	20	C20H20orf54	SLC52A3	2.10993	2.15807	2.53873	1.85379	2.91392	2.73509	2.26935	2.50076	0.907465	0.90818	-0.140086	solute carrier family 52 (riboflavin transporter), member 3	protein_coding	6.48301
ENSGALG00000021357	20	C20orf10	TP53TG5	3.47889	4.3277	4.66629	6.65777	2.09828	3.46841	4.16353	4.07832	1.02089	0.993916	0.0298325	TP53 target 5	protein_coding	0.131618
ENSGALG00000016003	4	C20orf116	DDRGK1	107.587	95.0112	69.5928	118.018	74.1802	77.9187	90.7473	90.0977	1.00721	0.997262	0.0103652	DDRGK domain containing 1	protein_coding	13.7374
ENSGALG00000005849	20	C20orf149	PPDPF	366.38	446.685	409.586	434.2	360.185	310.183	408.181	368.234	1.10848	0.860196	0.148588	pancreatic progenitor cell differentiation and proliferation factor homolog (zebrafish)	protein_coding	2.60042
ENSGALG00000023526	20	C20orf174	ZNF831	0.103579	0.0244194	0.147289	0.51759	0.679007	0.328394	0.0912701	0.507029	0.18001	0.000171269	-2.47385	zinc finger protein 831	protein_coding	6.92318e-05
ENSGALG00000008005	20	C20orf175	RIPOR3	10.7463	8.79825	8.20067	6.41775	6.99955	7.6302	9.24116	7.01712	1.31694	0.310913	0.397194	family with sequence similarity 65, member C	protein_coding	0.292243
ENSGALG00000008386	3	C20orf19	KIZ	9.95367	9.58067	8.73582	8.95543	8.616	8.1624	9.42542	8.57715	1.0989	0.867429	0.136059	polo-like kinase 1 substrate 1	protein_coding	3.51633
ENSGALG00000005531	20	C20orf20	MRGBP	57.6067	60.89	51.7368	49.38	53.3731	45.2169	56.7975	49.3058	1.15194	0.702405	0.20407	chromosome 20 open reading frame, human C20orf20	protein_coding	3.44199
ENSGALG00000008725	3	C20orf23	KIF16B	9.68709	8.53836	9.11049	9.96899	9.16215	9.22661	9.1069	9.45357	0.963329	0.920364	-0.0538997	kinesin family member 16B	protein_coding	0.363392
ENSGALG00000027725	JH375599.1	C20orf27	C20orf27	12.557	18.4202	18.2969	11.8782	12.0852	8.76371	16.4637	10.8996	1.51049	0.279401	0.595015	UPF0687 protein C20orf27 homolog	protein_coding	0.469569
ENSGALG00000007744	20	C20orf32	CASS4	3.62548	2.49107	2.63601	1.68977	1.2531	1.21375	2.91137	1.38507	2.10196	0.0325986	1.07174	Cas scaffolding protein family member 4	protein_coding	0.0304166
ENSGALG00000008827	3	C20orf42	FERMT1	8.32706	9.49205	9.6471	4.71124	6.44545	4.36043	9.1643	5.16658	1.77377	0.017883	0.826816	fermitin family member 1	protein_coding	0.0216287
ENSGALG00000023547	20	C20orf67	PCIF1	45.2459	36.9088	38.6028	40.6899	38.7479	41.433	40.2144	40.2968	0.997955	0.986072	-0.00295281	PDX1 C-terminal inhibiting factor 1	protein_coding	2.50331
ENSGALG00000020729	3	C20orf7	NDUFAF5	22.242	17.3385	22.4168	17.2571	17.0116	16.6643	20.6336	16.9773	1.21536	0.613079	0.281388	chromosome 3 open reading frame, human C20orf7	protein_coding	2.17877
ENSGALG00000008410	3	C20orf74	RALGAPA2	7.94249	4.47403	6.17642	7.63528	8.54989	9.17708	6.1764	8.45441	0.730554	0.217026	-0.452938	Ral GTPase activating protein, alpha subunit 2 (catalytic)	protein_coding	0.479152
ENSGALG00000008815	3	C20orf75	LRRN4	7.75733	9.29697	13.7491	9.27152	39.9724	11.541	10.2689	20.194	0.508515	0.14458	-0.975639		protein_coding	0.14819
ENSGALG00000003550	20	C20orf95	ARHGAP40	6.09451	11.8077	10.4145	7.0726	4.27855	4.09121	9.47571	5.14994	1.83997	0.0272369	0.879679	Rho GTPase activating protein 40	protein_coding	1.44284e-12
ENSGALG00000006203	20	C20orf96	C20orf96	4.38616	9.75245	8.85021	4.71104	3.40314	3.183	7.69749	3.76511	2.04442	0.0592366	1.0317	chromosome 20 open reading frame, human C20orf96	protein_coding	0.0574168
ENSGALG00000003734	21	C21H1orf144	SZRD1	18.3038	19.8203	20.8865	17.82	17.3126	17.4588	19.6819	17.5316	1.12266	0.767063	0.166916	chromosome 21 open reading frame, human C1orf144	protein_coding	1.34091
ENSGALG00000000975	21	C21H1orf174	C1orf174	16.407	15.7973	12.6851	14.1703	12.9095	12.4159	14.97	13.1652	1.13709	0.767193	0.185349	chromosome 21 open reading frame, human C1orf174	protein_coding	1.67708
ENSGALG00000004631	21	C21H1orf187	DRAXIN	1.72977	3.98466	2.52858	2.58904	2.5703	2.49765	2.76436	2.5522	1.08313	0.94045	0.115204	chromosome 21 open reading frame, human C1orf187	protein_coding	0.513576
ENSGALG00000016125	1	C21orf13	LCA5L	0.446704	0.346914	0.635212	1.68822	0.869037	1.37813	0.475696	1.31331	0.362212	0.0149583	-1.4651	Leber congenital amaurosis 5-like	protein_coding	0.00865102
ENSGALG00000005655	9	C21orf29	TSPEAR	1.42709	1.76556	2.53199	1.22125	1.06395	1.38458	1.90975	1.2246	1.55949	0.407104	0.641077	thrombospondin-type laminin G domain and EAR repeats	protein_coding	0.380504
ENSGALG00000015884	1	C21orf45	MIS18A	8.54397	6.13155	6.06201	6.90479	6.90558	6.65297	6.89906	6.8203	1.01155	0.996603	0.016566	MIS18 kinetochore protein homolog A (S. pombe)	protein_coding	11.9389
ENSGALG00000015888	1	C21orf63	EVA1C	14.7258	9.51394	17.3659	13.7777	13.9149	16.612	13.8273	14.7741	0.93592	0.90818	-0.0955422	chromosome 1 open reading frame, human C21orf63	protein_coding	2.68237
ENSGALG00000007513	7	C21orf70	FAM207A	96.8763	109.397	87.4628	74.8467	58.7766	59.8638	98.0568	64.5137	1.51994	0.0416966	0.604013	family with sequence similarity 207, member A	protein_coding	0.0690327
ENSGALG00000028290	1	C21orf91	C21orf91	7.6579	5.19721	5.6503	5.74332	6.95137	5.94425	6.15528	6.21039	0.991126	0.978987	-0.0128602	chromosome 1 open reading frame, human C21orf91	protein_coding	0.06984
ENSGALG00000000171	22	C22H20orf30	TMEM230	15.1395	17.2199	15.775	17.4032	18.2114	14.6246	16.064	16.7393	0.959655	0.919561	-0.0594115	transmembrane protein 230	protein_coding	1.44969
ENSGALG00000013881	22	C22H2orf42	C2orf42	9.31402	9.20961	8.40116	11.2203	10.3522	8.62171	8.97834	10.0616	0.892337	0.783248	-0.164339	chromosome 22 open reading frame, human C2orf42	protein_coding	4.76606
ENSGALG00000001651	22	C22H8orf41	TTI2	7.90659	7.11408	8.09713	6.90426	6.37448	6.79798	7.70172	6.69368	1.1506	0.807687	0.202381	chromosome 8 open reading frame 41	protein_coding	2.23917
ENSGALG00000012611	1	C22orf28	RTCB	26.9341	25.9036	24.59	26.0866	24.8877	24.1137	25.8137	25.0301	1.03131	0.9646	0.0444718	chromosome 1 open reading frame, human C22orf28	protein_coding	10.5685
ENSGALG00000011897	1	C22orf32	SMDT1	27.13	26.3476	25.9681	19.4713	25.1397	21.9904	26.4856	22.1914	1.19351	0.616717	0.255208	chromosome 1 open reading frame, human C22orf32	protein_coding	2.41652
ENSGALG00000006588	15	C22orf36	LRRC75B	1.93813	2.68185	1.73578	1.62226	1.2332	1.82548	2.12521	1.56227	1.36034	0.612034	0.443963	chromosome 15 open reading frame, human C22orf36	protein_coding	0.0374905
ENSGALG00000014226	1	C22orf9	KIAA0930	18.0334	20.1836	17.7736	24.6111	17.2937	18.0378	18.6859	19.9905	0.934738	0.879394	-0.0973656	KIAA0930	protein_coding	1.4268
ENSGALG00000000731	23	C23H1orf38	THEMIS2	3.15072	6.91714	6.76474	3.3071	5.02476	3.87604	5.63418	4.06606	1.38566	0.539952	0.470576		protein_coding	1.14743
ENSGALG00000007882	24	C24H11orf57	C11orf57	11.392	11.011	9.95257	10.4759	10.9373	11.2263	10.7878	10.8808	0.991453	0.981582	-0.0123838	chromosome 24 open reading frame, human C11orf57	protein_coding	18.3835
ENSGALG00000013547	25	C25H1orf43	C1orf43	32.0397	31.2148	35.5213	30.4168	32.4181	33.2893	32.9211	32.0426	1.02742	0.973696	0.0390241		protein_coding	9.0956
ENSGALG00000002778	26	C26H6orf106	C6orf106	28.1753	25.5632	25.6354	29.8557	27.3984	28.1328	26.451	28.4666	0.929193	0.848154	-0.105949	chromosome 26 open reading frame, human C6orf106	protein_coding	4.51785
ENSGALG00000003228	26	C26H6orf130	OARD1	25.2613	25.5309	16.3205	25.1594	18.6444	17.9852	22.3982	20.601	1.08724	0.894367	0.12067	chromosome 26 open reading frame, human C6orf130	protein_coding	2.59377
ENSGALG00000000551	26	C26H6orf89	C6orf89	42.9108	30.8863	27.383	44.0949	58.2471	38.6786	33.6797	46.9699	0.717047	0.255832	-0.47986	chromosome 26 open reading frame, human C6orf89	protein_coding	0.533138
ENSGALG00000004263	28	C28H19orf10	MYDGF	79.3294	80.3453	78.3463	68.1712	89.5829	71.5711	79.3725	76.3972	1.03894	0.954387	0.0551185	chromosome 28 open reading frame, human C19orf10	protein_coding	2.35199
ENSGALG00000001998	28	C28H19orf22	R3HDM4	18.0226	20.3217	35.7637	29.2992	23.2243	18.6073	24.6888	23.7093	1.04131	0.964619	0.058399	chromosome 28 open reading frame, human C19orf22	protein_coding	1.06187
ENSGALG00000000795	28	C28H19orf28	MFSD12	11.5948	18.7826	28.1606	8.28724	16.6293	12.7701	19.5365	12.5491	1.55681	0.253483	0.638596	chromosome 28 open reading frame, human C19orf28	protein_coding	0.396938
ENSGALG00000016148	1	C2CD2	C2CD2	15.3035	11.8516	13.7296	9.06113	11.6332	11.3274	13.609	10.6713	1.27528	0.366287	0.350818	C2 calcium-dependent domain containing 2	protein_coding	1.04409
ENSGALG00000017314	1	C2CD3	C2CD3	1.24249	0.978055	1.09209	1.14618	1.1938	1.09221	1.10274	1.1438	0.964104	0.9514	-0.0527392	C2 calcium-dependent domain containing 3	protein_coding	18.0397
ENSGALG00000013886	2	C2H18orf1	LDLRAD4	16.8752	11.0027	15.2263	10.8908	15.9104	14.9611	14.3303	13.9158	1.02979	0.976165	0.042348	chromosome 2 open reading frame, human C18orf1	protein_coding	2.62815
ENSGALG00000013887	2	C2H18orf19	FAM210A	12.9713	13.9459	11.2572	11.7697	10.7964	10.1917	12.7392	10.9188	1.16673	0.691015	0.222468	chromosome 2 open reading frame, human C18orf19	protein_coding	3.10613
ENSGALG00000005328	2	C2H1orf69	IBA57	16.1029	21.1126	24.6731	23.6731	22.8924	24.1233	20.6553	23.5661	0.876485	0.703786	-0.190198	IBA57, iron-sulfur cluster assembly homolog (S. cerevisiae)	protein_coding	0.00218772
ENSGALG00000011498	2	C2H3orf23	TCAIM	18.713	14.9384	12.9879	16.5549	15.7608	14.0033	15.5329	15.4368	1.00623	0.995424	0.00895637	chromosome 2 open reading frame, human C3orf23	protein_coding	0.987786
ENSGALG00000011518	2	C2H3orf39	POMGNT2	5.18261	6.35923	5.77505	4.21172	3.98076	3.83054	5.78191	4.00724	1.44287	0.331653	0.528937	chromosome 2 open reading frame, human C3orf39	protein_coding	0.627018
ENSGALG00000005056	2	C2H3orf75	ELP6	7.06891	6.28915	5.23702	11.9864	9.6159	8.98382	6.19707	10.1953	0.607837	0.0717721	-0.718243	chromosome 2 open reading frame, human C3orf75	protein_coding	0.0999273
ENSGALG00000012814	2	C2H6orf145	PXDC1	45.17	32.1672	37.4029	41.1502	31.5749	47.0674	38.175	39.9611	0.955304	0.920364	-0.0659687	chromosome 2 open reading frame, human C6orf145	protein_coding	9.18453
ENSGALG00000012721	2	C2H6ORF52	C6orf52	41.7946	34.8679	39.8141	33.4508	34.6885	39.0295	38.7873	35.7307	1.08554	0.869233	0.118419	tRNA selenocysteine 1 associated protein 1	protein_coding	2.97824
ENSGALG00000013628	2	C2H6orf62	C6orf62	147.446	119.681	156.263	112.859	141.017	127.333	140.934	127.024	1.10951	0.865547	0.149927	chromosome 2 open reading frame, human C6orf62	protein_coding	0.0147939
ENSGALG00000012226	2	C2H7orf16	PPP1R17	19.0375	14.105	11.0599	20.2842	15.739	15.8126	14.7168	17.2829	0.851525	0.674535	-0.23188	protein phosphatase 1, regulatory subunit 17	protein_coding	0.000864017
ENSGALG00000012333	2	C2H7orf25	C7orf25	11.8121	9.96435	9.76684	10.2944	10.6215	10.8993	10.5069	10.6059	0.990667	0.978006	-0.0135281	chromosome 2 open reading frame, human C7orf25	protein_coding	8.85292
ENSGALG00000010954	2	C2H7orf30	MALSU1	9.21771	8.37786	8.26389	9.72637	9.30126	9.10867	8.61721	9.37832	0.918844	0.905687	-0.122109	chromosome 2 open reading frame, human C7orf30	protein_coding	4.76498
ENSGALG00000012306	2	C2H7orf36	YAE1D1	6.28655	5.41145	4.96907	6.24451	6.84676	6.81895	5.55266	6.63676	0.836652	0.711124	-0.2573	chromosome 2 open reading frame, human C7orf36	protein_coding	2.76379
ENSGALG00000009467	2	C2H7orf64	RBM48	4.80733	3.77562	3.26295	3.05949	2.97015	3.56464	3.94469	3.19976	1.23281	0.65561	0.301946	chromosome 2 open reading frame, human C7orf64	protein_coding	2.17128
ENSGALG00000015989	2	C2H8orf37	C8orf37	4.45836	3.3858	2.88002	4.43132	4.36196	3.05302	3.56907	3.943	0.905166	0.910743	-0.143746	chromosome 2 open reading frame, human C8orf37	protein_coding	2.4109
ENSGALG00000019447	2	C2H8orf38	NDUFAF6	13.1384	10.4027	12.8077	12.7708	14.9622	14.2534	12.0993	13.9935	0.864633	0.763479	-0.20984	chromosome 2 open reading frame, human C8orf38	protein_coding	3.63838
ENSGALG00000016380	2	C2H8orf76	C8orf76	12.3424	11.3241	11.831	10.9246	9.86128	6.11701	11.829	8.95892	1.32036	0.504036	0.40093	chromosome 2 open reading frame, human C8orf76	protein_coding	1.25717
ENSGALG00000013403	2	C2H9orf30	MSANTD3	1.38594	1.27165	1.89979	0.980461	1.50429	1.6586	1.51825	1.38274	1.098	0.93487	0.134874		protein_coding	6.93142
ENSGALG00000013138	2	C2H9orf5	TMEM245	8.15458	7.06957	8.25992	18.5305	16.8278	20.856	7.82171	18.7464	0.417239	2.12816e-08	-1.26105		protein_coding	1.6876e-08
ENSGALG00000019524	2	C2H9orf6	FAM206A	22.7367	19.0321	20.724	17.5422	23.0709	19.5173	20.812	20.0336	1.03886	0.964619	0.0549972	family with sequence similarity 206, member A	protein_coding	6.9742
ENSGALG00000008745	3	C2orf13	APLF	10.4483	9.65144	9.34769	7.21494	9.41001	6.34118	9.81467	7.64784	1.28332	0.446844	0.359886	aprataxin and PNKP like factor	protein_coding	1.24163
ENSGALG00000016589	3	C2orf18	SLC35F6	15.1761	25.5299	21.5803	15.35	27.3419	17.7535	20.834	20.1231	1.03533	0.973698	0.0500843	chromosome 3 open reading frame, human C2orf18	protein_coding	1.31045
ENSGALG00000012473	7	C2orf25	MMADHC	14.9618	13.5241	12.9105	13.9132	15.7404	15.1079	13.7961	14.9182	0.924786	0.828923	-0.112808	methylmalonic aciduria (cobalamin deficiency) cblD type, with homocystinuria	protein_coding	5.07967
ENSGALG00000016777	1	C2orf29	CNOT11	31.2153	28.3953	24.5152	25.9627	23.2839	26.0592	28.0426	25.1093	1.11682	0.791054	0.159401	chromosome 1 open reading frame, human C2orf29	protein_coding	4.96266
ENSGALG00000008172	3	C2orf30	ERLEC1	74.0264	75.5534	71.24	62.7142	74.1166	71.9334	73.6452	69.5747	1.05851	0.920204	0.0820289		protein_coding	0.565829
ENSGALG00000003079	9	C2orf33	MFF	37.6733	33.9409	30.7322	31.6278	30.4482	28.957	34.1111	30.3435	1.12416	0.76899	0.168853	mitochondrial fission factor	protein_coding	4.5542
ENSGALG00000020893	7	C2orf47	C2orf47	25.0651	26.1425	29.4357	24.2603	25.9056	26.1193	26.8878	25.4282	1.0574	0.920364	0.0805212	chromosome 7 open reading frame, human C2orf47	protein_coding	7.72258
ENSGALG00000010609	3	C2orf56	NDUFAF7	14.1169	13.5006	12.6785	13.4713	13.4422	13.9294	13.4337	13.6159	0.986619	0.972333	-0.019435	chromosome 3 open reading frame, human C2orf56	protein_coding	2.8838
ENSGALG00000011509	AADN03022998.1	C3	C3	16.8968	48.7334	15.1546	25.861	26.8511	19.889	27.1851	24.1922	1.12371	0.903399	0.168273	complement component 3	protein_coding	2.98316e-18
ENSGALG00000013218	1	C3AR1	C3AR1	16.0476	25.9718	25.4006	12.8267	25.6442	18.022	22.5354	18.808	1.19818	0.726457	0.260845	complement component 3a receptor 1	protein_coding	2.78501
ENSGALG00000009253	3	C3H1orf55	SDE2	70.7025	61.357	55.6095	79.0823	73.8254	75.4054	62.5349	76.1137	0.821598	0.442445	-0.283495	chromosome 3 open reading frame, human C1orf55	protein_coding	0.104754
ENSGALG00000008918	3	C3H20orf103	LAMP5	3.66508	3.63199	4.12227	5.824	13.2366	9.56036	3.80671	9.52901	0.399486	0.0078833	-1.32378	lysosomal-associated membrane protein family, member 5	protein_coding	0.00595513
ENSGALG00000008731	3	C3H20orf12	DZANK1	1.04205	1.04346	1.19154	1.12476	1.3298	1.00677	1.09253	1.15255	0.947927	0.946824	-0.0771521	double zinc ribbon and ankyrin repeat domains 1	protein_coding	0.0327902
ENSGALG00000008651	3	C3H20orf3	APMAP	232.848	362.679	252.736	94.3311	108.968	227.517	283.786	143.716	1.97464	0.0357955	0.981589	chromosome 3 open reading frame, human C20orf3	protein_coding	0.0364669
ENSGALG00000008698	3	C3H20orf72	MGME1	4.37946	5.24501	4.54613	4.04339	4.51072	3.91601	4.73123	4.15492	1.13871	0.874046	0.187396	chromosome 3 open reading frame, human C20orf72	protein_coding	4.66416
ENSGALG00000009016	3	C3H20orf94	SLX4IP	2.38563	1.77349	1.4692	1.82318	1.84289	2.20085	1.87296	1.95724	0.956942	0.959341	-0.0634968	chromosome 3 open reading frame, human C20orf94	protein_coding	3.9848
ENSGALG00000016732		C3H2ORF3	C2orf3	10.5582	7.87568	10.2345	8.41229	8.72566	9.7297	9.53884	8.95828	1.06481	0.923567	0.0905911		protein_coding	9.45693
ENSGALG00000016487	3	C3H2orf43	LDAH	18.6213	17.9014	14.1385	17.3894	15.2462	14.5505	16.8962	15.7302	1.07412	0.896525	0.103157	chromosome 3 open reading frame, human C2orf43	protein_coding	4.96267
ENSGALG00000011193	3	C3H6orf120	C6orf120	18.4061	18.5033	18.47	14.1547	14.1436	14.8637	18.4656	14.3894	1.28328	0.337602	0.359835	chromosome 3 open reading frame, human C6orf120	protein_coding	0.938212
ENSGALG00000010151	3	C3H6orf129	CCDC167	21.1622	22.3016	18.7939	22.264	20.9278	19.849	20.7716	21.0124	0.988542	0.974149	-0.0166254	coiled-coil domain containing 167	protein_coding	11.3935
ENSGALG00000010382	3	C3H6orf154	LRRC73	2.48763	1.89409	1.43243	3.47273	2.24616	3.69146	1.93533	3.14116	0.61612	0.326199	-0.698718	chromosome 3 open reading frame, human C6orf154	protein_coding	0.466854
ENSGALG00000015316	3	C3H6orf203	C6orf203	58.1978	54.738	49.0252	47.7707	42.596	38.3972	53.9941	42.9164	1.25812	0.42619	0.331275	chromosome 3 open reading frame, human C6orf203	protein_coding	1.28652
ENSGALG00000013689	3	C3H6orf35	TMEM242	40.0455	50.986	41.2622	37.876	38.2691	29.0535	44.1919	35.0457	1.26098	0.530406	0.334545	chromosome 3 open reading frame, human C6orf35	protein_coding	1.58545
ENSGALG00000011186	3	C3H6orf70	ERMARD	4.26025	3.40756	3.03051	3.10191	3.36743	3.66825	3.56282	3.37995	1.0541	0.945204	0.0760144	chromosome 3 open reading frame, human C6orf70	protein_coding	6.18439
ENSGALG00000012370	3	C3H6orf72	GINM1	97.1776	100.073	90.9171	79.7008	100.946	84.597	96.1195	88.373	1.08766	0.874046	0.121224	chromosome 3 open reading frame, human C6orf72	protein_coding	2.5174
ENSGALG00000016572	3	C3H8orf80	NUGGC	4.85287	6.00194	5.1208	3.70257	6.15964	3.53497	5.335	4.45875	1.19652	0.752889	0.258848	chromosome 3 open reading frame, human C8orf80	protein_coding	2.90861
ENSGALG00000015182	1	C3orf17	C3orf17	8.83475	7.18715	7.04534	5.23311	6.66423	7.40039	7.68139	6.43595	1.19351	0.813703	0.255215	chromosome 3 open reading frame 17-like	protein_coding	3.1883
ENSGALG00000004940	12	C3orf31	TAMM41	3.86313	3.32624	3.82147	3.96121	4.65556	4.8779	3.66728	4.49912	0.81511	0.712706	-0.294934	TAM41, mitochondrial translocator assembly and maintenance protein, homolog (S. cerevisiae)	protein_coding	2.41649
ENSGALG00000026293	9	C3orf33	C3orf33	7.85031	7.40303	7.09754	11.0005	8.03615	6.18712	7.45014	8.40283	0.886623	0.871583	-0.173608	chromosome 9 open reading frame, human C3orf33	protein_coding	4.37391
ENSGALG00000026299	1	C3orf52	C3orf52	3.83352	5.24444	6.38113	3.10064	3.84349	3.8995	5.16085	3.61498	1.42763	0.468712	0.513621	chromosome 1 open reading frame, human C3orf52	protein_coding	0.50147
ENSGALG00000002347	9	C3orf58	C3orf58	19.7788	16.8655	14.8303	39.8426	33.7221	27.6538	17.15	33.7354	0.508367	0.00029938	-0.976056	chromosome 9 open reading frame, human C3orf58	protein_coding	0.000306724
ENSGALG00000013406	12	C3orf64	EOGT	65.9728	54.7333	47.0319	68.6456	52.8606	57.575	55.884	59.718	0.935799	0.877392	-0.0957292	chromosome 12 open reading frame, human C3orf64	protein_coding	0.000259889
ENSGALG00000026646	16	C4A	C4A	6.55247	7.28982	11.1167	8.17534	7.65933	7.36275	8.31794	7.7326	1.0757	0.908507	0.105273	complement 4	protein_coding	3.66263
ENSGALG00000001175	26	C4BPA	C4BPA	39.1981	36.24	42.5087	37.0453	44.4553	56.227	39.2962	45.9153	0.85584	0.652975	-0.224586	complement component 4 binding protein, alpha	protein_coding	2.90745
ENSGALG00000016026	4	C4H20orf194	C20orf194	27.712	23.0416	23.1049	81.193	63.7285	68.5934	24.6009	71.1997	0.34552	1.37971e-09	-1.53316	chromosome 4 open reading frame, human C20orf194	protein_coding	8.99913e-10
ENSGALG00000020185	4	C4H4orf14	NOA1	7.46262	7.91116	8.56833	7.90095	7.08737	6.29161	7.98418	7.09229	1.12575	0.788699	0.170892	nitric oxide associated 1	protein_coding	0.244344
ENSGALG00000012068	4	C4H4orf21	ZGRF1	0.216269	0.329914	0.295474	0.211904	0.336591	0.235166	0.281493	0.260835	1.0792	0.952933	0.10996	chromosome 4 open reading frame, human C4orf21	protein_coding	1.00821
ENSGALG00000010201	4	C4H4orf29	ABHD18	9.06669	7.22433	9.06958	9.07211	11.5226	7.93371	8.44174	9.5016	0.888455	0.746382	-0.17063	chromosome 4 open reading frame, human C4orf29	protein_coding	4.37428
ENSGALG00000011962	4	C4H4orf31	NDNF	1.85494	2.06648	6.78792	2.66207	7.91025	3.48719	3.56183	4.67514	0.761865	0.762215	-0.392393	neuron-derived neurotrophic factor	protein_coding	1.94248
ENSGALG00000010654	4	C4H4orf41	TRAPPC11	16.7864	15.8749	14.7466	13.6401	13.0245	13.7272	15.8044	13.4659	1.17366	0.618239	0.231014	chromosome 4 open reading frame, human C4orf41	protein_coding	2.6762
ENSGALG00000009432		C4H4ORF46	C4ORF46	30.9747	31.8755	33.5912	32.5518	27.8769	27.4874	32.1582	29.3068	1.09729	0.870775	0.13395		protein_coding	2.88859
ENSGALG00000022991	4	C4H4orf52	SMIM20	36.5799	35.7539	33.9047	34.2882	30.6431	31.419	35.4215	32.1209	1.10276	0.853205	0.141114	chromosome 4 open reading frame, human C4orf52	protein_coding	0.788298
ENSGALG00000010142	4	C4H8orf40	SMIM19	28.6655	27.2715	24.7299	24.065	22.872	22.7014	26.8936	23.2136	1.15853	0.692367	0.212289	chromosome 4 open reading frame, human C8orf40	protein_coding	3.26143
ENSGALG00000004870	4	C4HXorf41	PIH1D3	1.99245	3.72066	3.62808	1.74624	1.93865	1.56043	3.12531	1.74697	1.78899	0.220216	0.839145	chromosome 4 open reading frame, human CXorf41	protein_coding	0.262429
ENSGALG00000008990	4	C4HXorf57	CXorf57	12.9351	10.0561	14.2042	19.7688	17.9313	18.7413	12.3773	18.8172	0.657764	0.02527	-0.604359		protein_coding	0.041813
ENSGALG00000027885	4	C4orf19	C4orf19	0.324666	0.299511	0.254255	0.389637	0.520202	0.631106	0.292694	0.514487	0.568904	0.25556	-0.813744	chromosome 4 open reading frame, human C4orf19	protein_coding	0.0167089
ENSGALG00000010601	4	C4orf20	UFSP2	8.69219	10.3361	9.92075	6.98521	8.31257	6.50647	9.66258	7.26351	1.33029	0.322838	0.411741	UFM1-specific peptidase 2	protein_coding	0.784079
ENSGALG00000015594	4	C4orf23	TRMT44	2.31074	2.04954	1.67433	1.70909	2.0166	1.59868	2.01121	1.77364	1.13395	0.853817	0.181355	methyltransferase like 19	protein_coding	4.70798
ENSGALG00000014406	4	C4orf28	PACRGL	2.68311	2.76026	2.7538	2.95485	3.89731	2.63101	2.73367	3.15691	0.865932	0.85509	-0.207674	chromosome 4 open reading frame 28	protein_coding	2.40697
ENSGALG00000010108	4	C4orf33	C4orf33	12.9044	21.3604	16.6315	14.1381	20.2984	11.9666	17.028	15.4463	1.10241	0.908494	0.140655	chromosome 4 open reading frame, human C4orf33	protein_coding	1.60814
ENSGALG00000014321	4	C4orf34	SMIM14	47.5439	60.1959	68.0403	48.7618	51.6837	58.0521	58.6636	52.8424	1.11016	0.82966	0.150769	chromosome 4 open reading frame, human C4orf34	protein_coding	5.50287
ENSGALG00000001565	17	C5	C5	0.312075	0.436536	0.448701	1.30202	1.00262	0.81837	0.40006	1.04053	0.384478	0.00780643	-1.37903	complement component 5	protein_coding	0.00566082
ENSGALG00000013334	AADN03021485.1	C5AR1	C5AR2	1.34564	3.7377	2.71369	0.931496	3.32911	1.55664	2.6158	1.93383	1.35265	0.768487	0.43579	complement component 5a receptor 1	protein_coding	1.76344
ENSGALG00000003630	5	C5H11orf10	TMEM258	84.8811	97.3748	103.731	86.6574	97.6773	89.8877	95.4129	91.3876	1.04405	0.943717	0.0621846	chromosome 5 open reading frame, human C11orf10	protein_coding	8.73768
ENSGALG00000004166	5	C5H11orf2	VPS51	9.16936	11.2688	10.55	9.60475	8.8327	8.51625	10.3456	8.98458	1.15149	0.719493	0.203496	chromosome 5 open reading frame, human C11orf2	protein_coding	3.53565
ENSGALG00000012139	5	C5H11orf46	ARL14EP	12.5063	12.1841	11.0394	11.9783	13.0755	12.3974	11.9136	12.482	0.954461	0.910965	-0.067242	chromosome 5 open reading frame, human C11orf46	protein_coding	4.48859
ENSGALG00000006077	5	C5H11orf58	C11orf58	139.72	125.689	108.512	119.328	108.758	108.758	124.636	112.295	1.10991	0.807687	0.150438	chromosome 5 open reading frame, human C11orf58	protein_coding	5.36892
ENSGALG00000007941	5	C5H11orf74	C11orf74	6.73112	4.54159	7.07527	7.07697	6.12092	5.03667	6.10043	6.07496	1.00419	0.99505	0.00603586		protein_coding	0.502126
ENSGALG00000020522	5	C5H11orf9	MYRF	3.32433	4.31459	9.25127	3.90093	10.8279	3.41678	5.62599	6.03164	0.932746	0.942495	-0.100444		protein_coding	9.38331
ENSGALG00000012118	5	C5H14orf101	TMEM260	4.51719	4.38286	3.23969	3.32963	3.3525	3.07713	4.04908	3.25246	1.24493	0.599463	0.316061	chromosome 5 open reading frame, human C14orf101	protein_coding	1.89667
ENSGALG00000010677	5	C5H14orf102	NRDE2	7.91216	5.47803	5.34478	5.80045	6.12959	5.67532	6.23315	5.86749	1.06232	0.929734	0.0872177	chromosome 5 open reading frame, human C14orf102	protein_coding	2.13088
ENSGALG00000010350	5	C5H14orf118	GPATCH2L	4.02513	2.52607	4.85039	8.63367	9.4149	8.95652	3.78891	9.00054	0.420964	0.000588107	-1.24823	chromosome 5 open reading frame, human C14orf118	protein_coding	0.000471153
ENSGALG00000011088	5	C5H14orf129	GSKIP	25.4177	22.4714	19.4552	17.4391	19.0142	15.5506	22.4443	17.3275	1.2953	0.321207	0.373284	chromosome 5 open reading frame, human C14orf129	protein_coding	0.860489
ENSGALG00000011922	5	C5H14orf135	PCNX4	5.56276	6.0741	5.78002	4.9673	6.04487	4.8583	5.81078	5.28707	1.09905	0.869555	0.136261	chromosome 5 open reading frame, human C14orf135	protein_coding	2.51282
ENSGALG00000010458	5	C5H14orf148	NOXRED1	1.16452	0.637645	1.19299	1.50171	1.22462	1.69564	0.994686	1.47603	0.673891	0.510302	-0.569413	NADP-dependent oxidoreductase domain containing 1	protein_coding	0.89619
ENSGALG00000011526	5	C5H14orf153	APOPT1	19.6095	18.7799	23.2992	17.4204	15.7296	15.1365	20.5557	16.0942	1.27722	0.573354	0.353002		protein_coding	1.62422
ENSGALG00000010703	5	C5H14orf159	C14orf159	7.70107	7.68792	6.99307	6.92727	5.11786	6.51213	7.46397	6.18997	1.20582	0.704132	0.270012	chromosome 5 open reading frame, human C14orf159	protein_coding	0.444888
ENSGALG00000012379	5	C5H14orf166	C14orf166	74.9814	72.9809	72.526	59.6672	69.6224	62.1826	73.5065	63.805	1.15205	0.680642	0.204202	chromosome 5 open reading frame, human C14orf166	protein_coding	3.33318
ENSGALG00000020454	5	C5H14orf169	C14orf169	5.38338	5.73525	7.26895	5.33173	7.01169	7.96862	6.13028	6.77259	0.90516	0.868211	-0.143755	chromosome 5 open reading frame, human C14orf169	protein_coding	6.03951
ENSGALG00000009282	5	C5H14orf43	ELMSAN1	4.55148	2.14341	3.98329	7.67659	8.59631	8.10299	3.543	8.1239	0.43612	0.000180267	-1.1972	chromosome 5 open reading frame, human C14orf43	protein_coding	0.000150574
ENSGALG00000011076	5	C5H14orf49	SYNE3	3.97638	1.64001	3.512	5.81082	7.6175	9.06498	3.02658	7.49876	0.40361	0.00120503	-1.30896	chromosome 5 open reading frame, human C14orf49	protein_coding	0.000920595
ENSGALG00000011690	5	C5H14orf79	C14orf79	4.97301	7.30176	8.51634	5.85313	4.08269	3.02519	6.94296	4.3187	1.60765	0.187823	0.684954	chromosome 5 open reading frame, human C14orf79	protein_coding	0.167697
ENSGALG00000009637	5	C5H15orf24	EMC7	42.8836	42.1329	34.3839	40.2479	40.5678	38.3445	39.8237	39.7173	1.00268	0.992728	0.003862	chromosome 5 open reading frame, human C15orf24	protein_coding	9.8683
ENSGALG00000009633	5	C5H15orf29	KATNBL1	10.3866	10.8679	14.1028	8.27781	10.8377	10.6973	11.7849	9.9357	1.18612	0.648979	0.246245	chromosome 5 open reading frame, human C15orf29	protein_coding	2.6355
ENSGALG00000009801	5	C5H15orf41	C15orf41	5.07548	5.16241	6.58343	3.49852	3.96831	3.42247	5.60648	3.62829	1.54521	0.102845	0.627805	chromosome 5 open reading frame, human C15orf41	protein_coding	0.163816
ENSGALG00000004647	5	C5H15orf57	C15orf57	13.2041	13.5364	12.6358	12.5992	12.7253	11.4657	13.1329	12.2614	1.07107	0.894195	0.0990591	chromosome 5 open reading frame, human C15orf57	protein_coding	5.54566
ENSGALG00000014661	Z	C5orf21	FAM172A	15.4908	17.8932	15.6393	15.3421	12.874	13.7551	16.3638	13.9941	1.16933	0.65561	0.225686	family with sequence similarity 172, member A	protein_coding	0.693596
ENSGALG00000012909	2	C5orf22	C5orf22	9.77854	7.15009	5.84671	5.91752	6.61342	6.30559	7.5818	6.27796	1.20769	0.639197	0.272245	chromosome 2 open reading frame, human C5orf22	protein_coding	1.87667
ENSGALG00000003377	13	C5orf25	SIMC1	19.9668	19.459	15.1628	19.0717	14.3829	15.928	18.207	16.4672	1.10566	0.860196	0.144902	chromosome 13 open reading frame, human C5orf25	protein_coding	5.93642
ENSGALG00000004068	13	C5orf3	FAM114A2	15.9518	15.7125	13.0745	13.2063	12.2471	11.728	14.9213	12.3939	1.20393	0.555206	0.267749	family with sequence similarity 114, member A2	protein_coding	0.0535299
ENSGALG00000027512	Z	C5orf30	C5orf30	5.40205	5.14308	4.45031	4.76394	4.62345	4.85235	4.9996	4.74733	1.05314	0.943826	0.0746952	chromosome Z open reading frame, human C5orf30	protein_coding	0.305181
ENSGALG00000014960	Z	C5orf37	POC5	3.15746	2.69125	2.05787	1.96502	2.46718	1.93164	2.63435	2.1196	1.24285	0.767193	0.313654	POC5 centriolar protein homolog (Chlamydomonas)	protein_coding	2.44599
ENSGALG00000028135	Z	C5orf63	C5orf63	2.75796	3.48869	3.10139	2.96906	2.88466	2.99269	3.12192	2.9492	1.05856	0.948838	0.0821082	chromosome Z open reading frame, human C5orf63	protein_coding	0.127409
ENSGALG00000008956	6	C6H10orf118	CCDC186	4.85824	2.97992	5.20633	7.35844	8.27122	8.06351	4.33438	7.89691	0.54887	0.00953384	-0.865463	chromosome 6 open reading frame, human C10orf118	protein_coding	0.0110159
ENSGALG00000013685	6	C6H10orf137	EDRF1	17.5833	14.6532	14.7947	16.1367	16.8133	16.8933	15.6648	16.6144	0.942848	0.879394	-0.084903	chromosome 6 open reading frame, human C10orf137	protein_coding	10.0291
ENSGALG00000008124	6	C6H10orf32	BORCS7	20.8327	21.1379	21.566	21.7911	17.9432	18.024	21.1857	19.2557	1.10023	0.839243	0.137804	chromosome 6 open reading frame, human C10orf32	protein_coding	1.89936
ENSGALG00000009314	6	C6H10orf46	CACUL1	22.3208	22.6974	21.0293	15.0721	30.4258	19.6262	22.0277	21.6781	1.01613	0.993268	0.0230859	chromosome 6 open reading frame, human C10orf46	protein_coding	7.01897
ENSGALG00000007658	6	C6H10orf76	C10orf76	29.1795	28.7504	28.95	36.3353	28.633	31.1316	28.9652	32.0454	0.903881	0.767369	-0.145795	chromosome 6 open reading frame, human C10orf76	protein_coding	5.26333
ENSGALG00000009307	6	C6H10orf84	FAM204A	20.0111	19.1629	16.2438	15.3709	18.0698	13.7376	18.4793	15.7171	1.17575	0.650133	0.233581	family with sequence similarity 204, member A	protein_coding	2.78333
ENSGALG00000014940	3	C6orf113	ZUFSP	6.28804	5.77012	5.08982	5.11033	4.39918	3.83644	5.71578	4.44719	1.28526	0.569799	0.362057	zinc finger with UFM1-specific peptidase domain	protein_coding	0.550039
ENSGALG00000013826	3	C6orf115	ABRACL	30.0092	31.6432	47.2729	23.0922	36.6096	28.786	36.2956	29.4728	1.23149	0.646774	0.30041	chromosome 3 open reading frame, human C6orf115	protein_coding	2.15297
ENSGALG00000015925	3	C6orf150	MB21D1	3.42187	3.18411	3.72579	2.68681	3.96245	3.13718	3.44255	3.25981	1.05606	0.950615	0.0786885	Mab-21 domain containing 1	protein_coding	2.63994
ENSGALG00000013005	2	C6orf151	SNRNP48	7.22412	6.75262	5.91525	4.9568	5.01093	4.77784	6.63119	4.91461	1.34928	0.456513	0.432192	small nuclear ribonucleoprotein 48kDa (U11/U12)	protein_coding	1.05627
ENSGALG00000015860	3	C6orf157	UBE3D	0.907914	0.607294	0.980799	0.602909	0.768132	0.671689	0.829906	0.680684	1.21922	0.824181	0.285963	ubiquitin-conjugating enzyme E2C binding protein	protein_coding	2.88213
ENSGALG00000015812	3	C6orf162	SMIM8	11.3592	16.8424	15.3743	11.9517	9.8284	8.50155	14.564	10.0904	1.44336	0.3608	0.529433	chromosome 3 open reading frame, human C6orf162	protein_coding	0.681484
ENSGALG00000015489	3	C6orf168	FAXC	0.338669	0.187866	0.679887	0.910168	0.960054	1.33602	0.401507	1.07102	0.374882	0.0450537	-1.41549	chromosome 3 open reading frame, human C6orf168	protein_coding	0.031829
ENSGALG00000015283	3	C6orf182	CEP57L1	1.82099	1.66909	1.93603	2.3326	0.868394	1.4925	1.80791	1.566	1.15448	0.895269	0.207238		protein_coding	0.120153
ENSGALG00000019961	3	C6orf192	SLC18B1	14.2911	11.5189	9.10012	9.79125	9.75859	10.9542	11.6289	10.1709	1.14334	0.79316	0.193256	chromosome 3 open reading frame, human C6orf192	protein_coding	1.59934
ENSGALG00000013624	2	C6orf32	FAM65B	9.2689	5.77121	5.8477	11.3033	9.17916	11.6372	6.94441	10.7127	0.64824	0.0697883	-0.625401	family with sequence similarity 65, member B	protein_coding	0.11159
ENSGALG00000014881	3	C6orf60	FAM184A	2.07087	1.80851	2.29929	3.14455	5.38318	4.96741	2.05779	4.4964	0.457654	0.00304848	-1.12767	family with sequence similarity 184, member A	protein_coding	0.00270334
ENSGALG00000016283	3	C6orf65	BEND6	5.2242	4.51266	7.96566	4.98596	5.99336	7.14532	5.89148	6.04317	0.9749	0.962256	-0.0366736	BEN domain containing 6	protein_coding	0.198721
ENSGALG00000019921	3	C6orf66	NDUFAF4	7.21223	8.20437	10.9012	6.33668	6.81504	7.4802	8.77624	6.87953	1.2757	0.648979	0.351293	NADH dehydrogenase (ubiquinone) 1 alpha subcomplex, assembly factor 4	protein_coding	1.8474
ENSGALG00000012816	2	C6orf85	SLC22A23	9.07619	12.1566	7.41056	11.7492	12.0678	10.0267	9.57755	11.2778	0.849236	0.651563	-0.235763	solute carrier family 22, member 23	protein_coding	0.733944
ENSGALG00000012971	3	C6orf97	CCDC170	0.39352	0.777206	1.4148	0.501768	1.19974	0.721372	0.863329	0.806244	1.0708	0.963873	0.0986941	chromosome 3 open reading frame, human C6orf97	protein_coding	0.0850609
ENSGALG00000013505	3	C6orf98	SYNE1	4.91292	3.53123	4.62049	6.49222	5.76253	4.78313	4.34612	5.67912	0.765281	0.296232	-0.385938	spectrin repeat containing, nuclear envelope 1	protein_coding	0.767563
ENSGALG00000014835	Z	C7	C7	123.274	142.965	207.662	110.934	162.57	133.623	157.963	135.618	1.16476	0.810108	0.220033	complement component 7	protein_coding	2.92579e-11
ENSGALG00000008145	7	C7H2orf60	TYW5	9.34284	10.6919	7.38083	8.42952	8.78233	7.55171	9.15485	8.25127	1.10951	0.891738	0.149919	tRNA-yW synthesizing protein 5	protein_coding	5.94812
ENSGALG00000002866	7	C7H2orf67	KANSL1L	11.4565	10.1601	13.1792	13.3638	12.9369	12.9029	11.5884	13.0684	0.886749	0.711124	-0.173402	chromosome 7 open reading frame, human C2orf67	protein_coding	0.196321
ENSGALG00000008136	7	C7H2ORF69	C2orf69	2.9296	2.08611	2.84811	1.89216	2.54228	2.63449	2.61569	2.35696	1.10977	0.915568	0.150263	chromosome 7 open reading frame, human C2orf69	protein_coding	4.13722
ENSGALG00000012113	7	C7H2orf76	C2orf76	15.6435	14.8677	13.8132	12.221	10.7571	9.39263	14.7766	10.7876	1.36977	0.255632	0.453935	chromosome 7 open reading frame, human C2orf76	protein_coding	0.563146
ENSGALG00000009824	7	C7H2orf77	CCDC173	1.16342	0.799341	1.35502	1.24974	0.879481	0.900265	1.10338	1.00925	1.09326	0.939966	0.128638	coiled-coil domain-containing protein 173-like	protein_coding	6.61944
ENSGALG00000023024	2	C7orf11	MPLKIP	13.0043	7.24845	10.8029	7.06083	8.19209	10.0282	10.3144	8.43338	1.22305	0.78214	0.290478	chromosome 2 open reading frame, human C7orf11	protein_coding	1.13108
ENSGALG00000006633	1	C7orf23	TMEM243	10.0299	12.6243	9.15473	6.0357	11.2007	7.34074	10.6274	8.18124	1.29899	0.684658	0.377394	chromosome 1 open reading frame, human C7orf23	protein_coding	0.0031995
ENSGALG00000011530	2	C7orf24	GGCT	12.7871	9.93833	10.1506	11.5424	13.8754	10.233	10.9449	11.8749	0.921682	0.865454	-0.117658	gamma-glutamylcyclotransferase	protein_coding	5.23751
ENSGALG00000007591	14	C7orf26	C7orf26	7.46972	7.62815	6.81768	8.08426	8.41986	8.09587	7.30959	8.19932	0.891488	0.792638	-0.165713	chromosome 14 open reading frame, human C7orf26	protein_coding	4.7832
ENSGALG00000004348	14	C7orf27	BRAT1	5.26367	4.71852	4.61521	5.23778	5.41612	4.89233	4.8641	5.18082	0.938868	0.908507	-0.0910057	BRCA1-associated ATM activator 1	protein_coding	6.99946
ENSGALG00000004055	14	C7orf50	C7orf50	12.2688	9.07396	10.4121	7.61116	11.5753	10.386	10.5669	9.85351	1.0724	0.926272	0.10084	chromosome 14 open reading frame, human C7orf50	protein_coding	9.18559
ENSGALG00000011856	1	C7orf55	C7orf55	4.33609	6.18808	7.50871	4.5674	3.16858	3.15647	6.02149	3.63011	1.65876	0.289255	0.730108		protein_coding	0.39618
ENSGALG00000010850	8	C8A	C8A	0.447152	0.830947	0.585978	2.29077	0.472235	0.915907	0.624318	1.22761	0.508565	0.317874	-0.975497	complement component 8, alpha polypeptide	protein_coding	0.325858
ENSGALG00000010853	8	C8B	C8B	0.53288	0.78094	0.518822	2.3304	0.632819	0.854411	0.612969	1.27385	0.481195	0.197679	-1.05531	complement component 8, beta polypeptide	protein_coding	0.187319
ENSGALG00000024004	17	C8G	C8G	43.6253	77.2391	41.2152	37.2886	41.11	31.809	54.3056	36.7185	1.47897	0.197795	0.564595	complement component 8, gamma polypeptide	protein_coding	0.35033
ENSGALG00000010637	8	C8H1orf163	COA7	12.6048	10.2829	10.7323	10.7438	11.8476	10.5364	11.1954	11.0394	1.01414	0.993916	0.0202526	Sel1 repeat containing 1	protein_coding	6.92673
ENSGALG00000011356	8	C8H1orf173	ERICH3	1.1511	2.50166	2.0445	1.59308	1.40026	1.23996	1.90834	1.4107	1.35276	0.621848	0.435905		protein_coding	1.42657
ENSGALG00000020922	8	C8H1orf21	C1orf21	20.2777	17.2651	18.0686	14.6019	13.027	14.0144	18.5236	13.8844	1.33413	0.230958	0.4159	chromosome 8 open reading frame, human C1orf21	protein_coding	0.555322
ENSGALG00000005080	8	C8H1orf27	C1orf27	16.1876	14.1835	14.7045	13.2519	12.7298	12.3668	15.017	12.7827	1.17479	0.624013	0.232405	chromosome 8 open reading frame, human C1orf27	protein_coding	2.68502
ENSGALG00000008670	8	C8H1orf52	C1orf52	10.3514	10.1569	10.0913	6.66153	8.55375	6.84617	10.2017	7.34865	1.38824	0.502242	0.473253	chromosome 8 open reading frame, human C1orf52	protein_coding	1.06125
ENSGALG00000003081	8	C8H1orf9	SUCO	15.8862	12.2002	14.3494	12.4746	11.6619	14.4484	14.1242	12.8669	1.09772	0.845731	0.134506	chromosome 8 open reading frame, human C1orf9	protein_coding	2.0446
ENSGALG00000016653	3	C8orf13	FAM167A	4.56385	4.1408	1.37662	3.25797	1.69887	2.4376	3.36283	2.46675	1.36326	0.736382	0.447062	family with sequence similarity 167, member A	protein_coding	1.64716
ENSGALG00000024487	2	C8orf22	C8orf22	19.6929	17.7845	12.0529	21.0279	24.567	25.5359	16.5155	23.7094	0.696578	0.128225	-0.521643	chromosome 2 open reading frame, human C8orf22	protein_coding	0.00407463
ENSGALG00000016372	2	C8orf32	WDYHV1	10.0025	9.55394	10.2141	10.1941	9.33011	8.12993	9.92256	9.21456	1.07684	0.930958	0.106797	WDYHV motif containing 1	protein_coding	2.09804
ENSGALG00000024083	22	C8orf4	C8orf4	161.499	158.472	39.332	99.7472	119.561	149.605	120.064	122.982	0.976275	0.977034	-0.0346402	chromosome 22 open reading frame, human C8orf4	protein_coding	0.332495
ENSGALG00000016356	3	C8orf42	TDRP	5.0833	5.16241	6.0793	6.66207	6.94639	8.03508	5.4426	7.21841	0.753989	0.612034	-0.407385	chromosome 3 open reading frame, human C8orf42	protein_coding	1.50235
ENSGALG00000015526	2	C8orf45	MCMDC2	0.833571	0.979573	0.705123	0.903265	0.981552	0.882084	0.840823	0.921904	0.912051	0.918641	-0.132813	chromosome 2 open reading frame, human C8orf45	protein_coding	6.9168
ENSGALG00000016120	2	C8orf53	UTP23	12.8962	15.0162	10.1019	11.0358	11.3564	10.3331	12.6962	10.9059	1.16416	0.802922	0.219288	UTP23, small subunit (SSU) processome component, homolog (yeast)	protein_coding	3.6615
ENSGALG00000015734	2	C8orf70	ZC2HC1A	1.00888	1.18925	1.97804	5.36878	5.95825	7.94478	1.39336	6.42845	0.21675	5.31451e-06	-2.2059		protein_coding	2.40922e-06
ENSGALG00000006539	9	C9H21orf2	C21orf2	17.497	19.0193	19.9342	17.3082	16.2825	15.178	18.829	16.2547	1.15837	0.702405	0.212096	chromosome 9 open reading frame, human C21orf2	protein_coding	0.503717
ENSGALG00000015545	Z	C9orf125	TMEM246	23.0032	20.7748	11.7213	22.337	12.6029	11.4293	18.5118	15.4623	1.19722	0.783103	0.259687	chromosome Z open reading frame, human C9orf125	protein_coding	3.01556
ENSGALG00000009060	17	C9orf140	SAPCD2	1.8607	3.27399	3.44184	1.98703	2.766	2.39971	2.86831	2.38341	1.20345	0.839243	0.267174		protein_coding	0.829657
ENSGALG00000001881	17	C9orf151	DNLZ	15.8749	18.8481	18.4758	13.4212	10.9822	10.1056	17.7552	11.503	1.54353	0.033525	0.62623	DNL-type zinc finger	protein_coding	0.0535346
ENSGALG00000008623	17	C9orf167	TOR4A	8.1799	10.5135	8.01401	7.00419	10.5048	8.30921	8.92319	8.59979	1.03761	0.964619	0.0532585	torsin family 4, member A	protein_coding	3.24436
ENSGALG00000028823	17	C9orf172	C9orf172	0.550183	1.13106	0.86581	1.81191	0.75903	0.898775	0.853316	1.15677	0.737669	0.703279	-0.438954		protein_coding	0.41078
ENSGALG00000013212	2	C9orf30	TMEFF1	0.483983	0.445275	0.268575	0.606728	0.368094	0.629257	0.399023	0.535909	0.744572	0.708084	-0.425517		protein_coding	0.00320101
ENSGALG00000017611	17	C9orf32	NTMT1	42.4299	49.6527	50.7144	38.0474	40.3511	39.254	47.6506	39.2148	1.21512	0.506593	0.281093	methyltransferase like 11A	protein_coding	1.80222
ENSGALG00000005416	Z	C9orf52	TTC39B	2.15236	1.33906	2.5222	3.20102	5.09869	4.8706	1.99843	4.38898	0.455329	0.0253019	-1.13502	tetratricopeptide repeat domain 39B	protein_coding	0.022292
ENSGALG00000028635	17	C9ORF58	AIF1L	190.342	294.369	138.236	262.954	173.443	177.282	208.632	204.681	1.0193	0.992179	0.0275821	allograft inflammatory factor 1-like	protein_coding	3.35137
ENSGALG00000015110	Z	C9orf61	FAM189A2	4.42241	3.7427	2.35519	5.20033	4.07171	3.63392	3.50621	4.3016	0.815094	0.703082	-0.294961	family with sequence similarity 189, member A2	protein_coding	2.38364
ENSGALG00000001864	Z	C9orf72	C9orf72	5.31498	5.4339	4.09232	4.53449	4.23218	3.56106	4.95171	4.10785	1.20543	0.665907	0.269544	chromosome Z open reading frame, human C9orf72	protein_coding	2.4705
ENSGALG00000026001	Z	C9orf85	C9orf85	4.73972	5.06421	5.52851	3.62194	4.4255	4.49137	5.11335	4.17991	1.22332	0.679993	0.290799	chromosome Z open reading frame, human C9orf85	protein_coding	2.33836
ENSGALG00000002993	18	CA10	CA10	0.743093	1.01722	0.427215	0.5202	0.561736	0.313268	0.732002	0.464158	1.57705	0.466369	0.657231	carbonic anhydrase X	protein_coding	0.709596
ENSGALG00000015820	2	CA13	CA13	4.49731	3.06744	3.78079	5.38443	6.12054	11.7218	3.77301	7.75496	0.486528	0.0690046	-1.0394	carbonic anhydrase XIII	protein_coding	0.0663886
ENSGALG00000015862	2	CA2	CA2	52.2973	23.9858	56.0308	28.0935	34.6508	43.8002	43.8905	35.5208	1.23563	0.679756	0.305241	carbonic anhydrase II	protein_coding	0.00387887
ENSGALG00000005360	19	CA4	CA4	114.56	67.2787	70.8234	105.327	124.615	141.223	83.9819	123.718	0.678816	0.168632	-0.558907	carbonic anhydrase IV	protein_coding	0.0784139
ENSGALG00000005855	11	CA5B	CA5A	33.3445	33.645	31.0189	23.7195	25.4193	24.4819	32.6858	24.5379	1.33206	0.197411	0.413655	carbonic anhydrase VB, mitochondrial	protein_coding	0.477237
ENSGALG00000015454	2	CA8	CA8	4.37152	4.44942	3.93795	6.69755	5.01732	6.20194	4.25553	5.97583	0.712124	0.186574	-0.4898	carbonic anhydrase VIII	protein_coding	7.98105e-25
ENSGALG00000027262	9	CAB39	CAB39	36.0384	29.8172	32.3679	27.4941	30.7913	32.1166	32.7108	30.1327	1.08556	0.873151	0.118436	calcium binding protein 39	protein_coding	7.37235
ENSGALG00000017005	1	CAB39L	CAB39L	38.0985	57.3284	57.5021	39.2213	24.5218	26.2683	51.0943	30.0219	1.7019	0.0282925	0.767148	calcium binding protein 39-like	protein_coding	0.00433376
ENSGALG00000009082	3	CABC1	COQ8A	53.5579	25.9289	35.5626	52.2012	75.9569	71.0934	38.1885	66.3855	0.575254	0.0222168	-0.797728	aarF domain containing kinase 3	protein_coding	0.0278501
ENSGALG00000006363	15	CABIN1	CABIN1	15.6479	10.4072	10.0825	11.7027	9.83501	9.65201	12.0214	10.3985	1.15607	0.730953	0.209235	calcineurin binding protein 1	protein_coding	3.49346
ENSGALG00000014998	2	CABLES1	CABLES1	7.83778	7.40976	8.96845	5.87826	4.93433	6.13004	8.06882	5.65105	1.42785	0.191907	0.513839	Cdk5 and Abl enzyme substrate 1	protein_coding	0.373476
ENSGALG00000005345	20	CABLES2	CABLES2	12.6202	7.70145	5.40308	12.4701	8.32317	9.4294	8.55435	10.0797	0.84867	0.765034	-0.236724		protein_coding	3.0693
ENSGALG00000007116	15	CABP1	CABP1	0.769954	0.726085	0.574614	1.45012	0.526314	0.549316	0.690162	0.840564	0.821071	0.850445	-0.284421	calcium binding protein 1	protein_coding	1.86082
ENSGALG00000028523	5	CABP2	CABP2	7.97992	9.86345	10.9422	9.3044	8.10599	8.42926	9.6073	8.61441	1.11526	0.886997	0.157379	calcium binding protein 2	protein_coding	1.35768
ENSGALG00000026576	17	CACFD1	CACFD1	1.45638	1.98704	2.62909	2.3595	2.06426	1.57187	2.0272	1.99667	1.01529	0.994345	0.021895	chromosome 17 open reading frame, human C9orf7	protein_coding	5.16494
ENSGALG00000011024	8	CACHD1	CACHD1	7.47336	5.73959	7.46754	6.5284	5.60187	6.96891	6.88212	6.36989	1.08042	0.8931	0.111586		protein_coding	8.00368
ENSGALG00000013022	1	CACNA1C	CACNA1C	0.806871	0.760898	1.03385	1.30805	0.852953	1.08654	0.866743	1.08324	0.800137	0.684658	-0.321682		protein_coding	2.12837
ENSGALG00000003833	8	CACNA1E	CACNA1E	0.172034	0.136065	0.170979	0.316925	0.165181	0.322066	0.159467	0.268601	0.593695	0.318526	-0.752206	calcium channel, voltage-dependent, R type, alpha 1E subunit	protein_coding	0.423456
ENSGALG00000007623	18	CACNA1G	CACNA1G	0.447284	0.317483	0.449101	0.707266	0.420379	0.678164	0.403743	0.602691	0.669901	0.383032	-0.577981		protein_coding	0.53977
ENSGALG00000005215	14	CACNA1H	CACNA1H	0.824794	0.846095	0.881071	0.696975	0.39919	0.667635	0.850964	0.588792	1.44527	0.495553	0.531341		protein_coding	0.0579085
ENSGALG00000008486	1	CACNA2D1	CACNA2D1	1.21191	0.77949	1.67915	2.49042	4.55719	5.97405	1.2198	4.34108	0.280991	3.72556e-05	-1.83141	calcium channel, voltage-dependent, alpha 2/delta subunit 1	protein_coding	2.03426e-05
ENSGALG00000029021	12	CACNA2D2	CACNA2D2	4.08615	3.38043	4.31825	4.52128	3.5145	3.58108	3.92352	3.87302	1.01304	0.994057	0.0186882	calcium channel, voltage-dependent, alpha 2/delta subunit 2	protein_coding	9.87459
ENSGALG00000025788	27	CACNB1	CACNB1	8.53091	7.27441	9.45619	7.83053	6.14008	7.20407	8.41162	7.06155	1.19119	0.742438	0.252398	voltage-dependent L-type calcium channel subunit beta-1-like	protein_coding	0.647659
ENSGALG00000008591	2	CACNB2	CACNB2	0.591818	0.316256	0.224417	0.807401	0.941364	0.737814	0.375514	0.828111	0.453458	0.0867418	-1.14096	calcium channel, voltage-dependent, beta 2 subunit	protein_coding	0.0760254
ENSGALG00000012511	7	CACNB4	CACNB4	1.42889	1.24248	0.650905	3.09101	2.61272	3.33461	1.10672	3.01506	0.367064	0.00764541	-1.4459	calcium channel, voltage-dependent, beta 4 subunit	protein_coding	0.00528766
ENSGALG00000027830	1	CACNG2	CACNG2	0.221566	0.346754	0.250265	0.287169	0.227182	0.275616	0.273877	0.263509	1.03935	0.981582	0.0556767	calcium channel, voltage-dependent, gamma subunit 2	protein_coding	1.91297
ENSGALG00000004554	8	CACYBP	CACYBP	235.216	221.184	173.844	104.649	125.961	107.524	210.176	112.668	1.86544	0.00427799	0.899516	calcyclin binding protein	protein_coding	0.00475588
ENSGALG00000016524	3	CAD	CAD	7.24057	5.58413	8.51934	5.64524	4.95875	5.59302	7.10129	5.40083	1.31485	0.319801	0.3949	carbamoyl-phosphate synthetase 2, aspartate transcarbamylase, and dihydroorotase	protein_coding	0.0413342
ENSGALG00000014582	24	CADM1	CADM1	5.40661	6.56034	5.20841	5.35433	6.17197	6.05114	5.73596	5.85861	0.979065	0.961455	-0.0305235	cell adhesion molecule 1	protein_coding	5.93648
ENSGALG00000028795	25	CADM3	CADM3	10.6567	13.7447	23.8689	26.1391	19.4814	47.7763	16.088	31.1717	0.51611	0.0431432	-0.95425		protein_coding	0.0452116
ENSGALG00000007268	12	CADPS	CADPS	6.95631	8.8346	2.38827	3.03847	0.79914	1.52084	6.0863	1.78917	3.40176	0.00511322	1.76628	Ca++-dependent secretion activator	protein_coding	0.00289491
ENSGALG00000008926	1	CADPS2	CADPS2	3.21544	2.74966	1.99938	3.36218	3.94225	3.07177	2.65416	3.45663	0.767846	0.477863	-0.38111	Ca++-dependent secretion activator 2	protein_coding	0.00131643
ENSGALG00000026903	11	CALB2	CALB2	2.35565	2.41978	1.08999	3.77696	1.98743	2.6402	1.95816	2.80374	0.698409	0.575611	-0.517856	calbindin 2, 29kDa (calretinin)	protein_coding	0.000835028
ENSGALG00000006054	5	CALCA	CALCA	0.914555	0.925553	0.824704	1.23143	2.00239	1.66854	0.888588	1.63362	0.543939	0.201822	-0.878484	calcitonin	protein_coding	0.195971
ENSGALG00000001525	27	CALCOCO2	CALCOCO2	36.8531	39.1325	30.4805	38.3429	42.6504	38.0143	35.5307	39.6597	0.89589	0.760601	-0.158606	calcium binding and coiled-coil domain 2	protein_coding	4.79552
ENSGALG00000002632	7	CALCRL	CALCRL	19.7075	12.6621	18.2037	25.818	33.8849	37.9384	16.8114	32.5469	0.516526	0.000816153	-0.953086	calcitonin receptor-like	protein_coding	0.000856326
ENSGALG00000013071	1	CALD1	CALD1	114.634	105.694	132.575	100.658	112.772	116.788	117.556	110.065	1.06806	0.918753	0.0949915	caldesmon 1	protein_coding	0.480516
ENSGALG00000010023	3	CALM	CALM2	1030.48	1286.27	921.681	1062.17	1057.03	808.433	1082.01	975.653	1.10901	0.872621	0.149268	calmodulin 2 (phosphorylase kinase, delta)	protein_coding	5.5808
ENSGALG00000026445		CALM1	CALM1	651.489	687.065	502.247	689.66	486.398	542.079	614.399	573.039	1.07218	0.940213	0.100544	calmodulin 2 (phosphorylase kinase, delta)	protein_coding	5.43916
ENSGALG00000007979	10	CALML4	CALML4	11.3679	21.1593	20.3169	11.4943	12.9607	10.8956	17.6776	11.7781	1.50089	0.300186	0.585822	calmodulin-like 4	protein_coding	0.512419
ENSGALG00000026852	AADN03021535.1	CALR	CALR	657.94	757.222	794.445	619.787	946.597	728.025	737.184	764.19	0.96466	0.943826	-0.0519081		protein_coding	0.222951
ENSGALG00000001319	26	CAMK1G	CAMK1G	1.75178	2.85835	1.9666	11.0464	1.58997	1.93224	2.20092	4.86648	0.452261	0.250838	-1.14477	calcium/calmodulin-dependent protein kinase IG	protein_coding	0.0561963
ENSGALG00000012036	4	CAMK2D	CAMK2D	32.2742	29.8746	28.4875	25.0923	25.4455	23.8508	30.2106	24.7943	1.21845	0.499374	0.285046	calcium/calmodulin-dependent protein kinase II delta	protein_coding	1.75191
ENSGALG00000005088	6	CAMK2G	CAMK2G	13.6738	14.322	15.5571	12.2675	13.4425	13.3525	14.5225	13.0199	1.11541	0.788699	0.157575	calcium/calmodulin-dependent protein kinase II gamma	protein_coding	0.0408998
ENSGALG00000000244	Z	CAMK4	CAMK4	0.897113	6.01751	1.97527	1.01916	1.02545	1.09478	3.00126	1.04672	2.8673	0.0758616	1.51969		protein_coding	0.0499191
ENSGALG00000001617	19	CAMKK1	CAMKK1	6.59115	8.03886	5.63745	5.72987	3.57082	3.48834	6.77065	4.26307	1.58821	0.212054	0.667403	calcium/calmodulin-dependent protein kinase kinase 1, alpha	protein_coding	0.317729
ENSGALG00000004011	15	CAMKK2	CAMKK2	14.1208	16.2182	23.4264	15.3488	11.7193	13.6241	17.9222	13.5707	1.32066	0.360553	0.401258	calcium/calmodulin-dependent protein kinase kinase 2, beta	protein_coding	0.106399
ENSGALG00000006411	13	CAMLG	CAMLG	20.5999	16.7901	15.4517	18.8092	16.9053	19.4124	17.5993	18.3825	0.957395	0.926075	-0.0628132	calcium modulating ligand	protein_coding	8.05409
ENSGALG00000027973	2	CAMP	CAMP	1.68874	1.68807	4.64266	0.6108	0.255318	0.319429	2.67002	0.393959	6.77741	9.69096e-05	2.76073	cathelicidin antimicrobial peptide	protein_coding	3.51028e-05
ENSGALG00000001692	17	CAMSAP1	CAMSAP1	6.97982	6.84586	6.38907	7.08217	6.71826	6.60059	6.74031	6.80055	0.991142	0.974149	-0.0128365	calmodulin regulated spectrin-associated protein 1	protein_coding	4.51077
ENSGALG00000002145	8	CAMSAP1L1	CAMSAP2	11.5834	8.61203	12.1621	11.6645	14.2519	15.8818	10.7647	13.9323	0.772643	0.310735	-0.372126	calmodulin regulated spectrin-associated protein family, member 2	protein_coding	0.835025
ENSGALG00000000610	21	CAMTA1	CAMTA1	1.21925	0.814643	1.39427	2.57601	2.57286	3.02266	1.13972	2.72489	0.418262	0.00105714	-1.25752	calmodulin binding transcription activator 1	protein_coding	0.000840656
ENSGALG00000009899	1	CAND1	CAND1	32.4014	29.7136	30.3725	31.7727	33.9702	33.4237	30.8216	33.0533	0.932483	0.850632	-0.100851	cullin-associated and neddylation-dissociated 1	protein_coding	8.43453
ENSGALG00000008420	12	CAND2	CAND2	13.526	11.9698	11.2823	13.4081	11.9628	11.5869	12.2554	12.3198	0.994768	0.981582	-0.00756818		protein_coding	2.18111
ENSGALG00000011822	18	CANT1	CANT1	12.3225	17.3796	18.2675	13.3961	14.2742	13.6379	16.021	13.768	1.16364	0.716446	0.218649	calcium activated nucleotidase 1	protein_coding	3.2767
ENSGALG00000005945	13	CANX	CANX	148.459	127.784	111.614	147.92	174.966	157.429	129.249	160.057	0.807517	0.543007	-0.308435	calnexin	protein_coding	0.00044302
ENSGALG00000003912	23	CAP1	CAP1	115.49	117.166	119.226	100.567	118.058	110.363	117.331	109.636	1.07018	0.915621	0.0978582	CAP, adenylate cyclase-associated protein 1 (yeast)	protein_coding	6.06215
ENSGALG00000012715	2	CAP2	CAP2	6.71476	3.20899	3.8297	4.20886	3.97205	5.961	4.56401	4.71915	0.967127	0.964619	-0.0482232	CAP, adenylate cyclase-associated protein, 2 (yeast)	protein_coding	0.934775
ENSGALG00000028024	JH376331.1	CAPG	CAPG	4.61792	8.28117	20.2754	6.506	12.4757	9.26433	11.0535	9.40498	1.17528	0.869555	0.233003	capping protein (actin filament), gelsolin-like	protein_coding	0.056875
ENSGALG00000010186	3	CAPN1	CAPN11	122.949	137.857	123.335	132.327	127.02	143.515	128.196	134.314	0.954451	0.924168	-0.0672567	calpain 1, (mu/I) large subunit	protein_coding	9.23849
ENSGALG00000009360	3	CAPN2	CAPN2	98.9632	107.234	113.212	93.8733	78.3782	90.1827	106.53	87.5117	1.21732	0.562925	0.283712	calpain 2, (m/II) large subunit	protein_coding	1.98414
ENSGALG00000009050	5	CAPN3	CAPN3	1.42014	2.36518	3.31455	1.1699	2.59754	2.07787	2.3709	1.94674	1.21788	0.823265	0.284372	calpain 3, (p94)	protein_coding	0.198063
ENSGALG00000000750	1	CAPN5	CAPN5	10.782	11.2484	16.4346	6.68776	15.043	8.43985	12.8159	10.0397	1.27652	0.598449	0.35222	calpain 5	protein_coding	2.43664e-05
ENSGALG00000008006	4	CAPN6	CAPN6	7.90244	14.0967	40.9898	13.2953	17.9714	21.1955	20.9729	17.486	1.19941	0.856891	0.262327	calpain 6	protein_coding	0.384084
ENSGALG00000011556	2	CAPN7	CAPN7	5.92974	5.39631	6.38595	6.59445	7.66445	6.70308	5.90074	6.98489	0.844786	0.619483	-0.243342	calpain 7	protein_coding	2.54573
ENSGALG00000013532	5	CAPRIN1	CAPRIN1	81.185	80.7539	89.5542	88.0413	95.1508	86.8879	83.8318	90.011	0.93135	0.862811	-0.102604	cell cycle associated protein 1	protein_coding	3.48084
ENSGALG00000012947	1	CAPRIN2	CAPRIN2	4.10693	3.96002	4.28476	3.01452	3.21343	2.7931	4.11693	3.00592	1.36961	0.275704	0.453763	caprin family member 2	protein_coding	0.542819
ENSGALG00000001547	26	CAPZA1	CAPZA1	59.462	74.2818	77.1047	54.9029	78.0238	62.0188	70.378	64.9378	1.08378	0.886323	0.116067	capping protein (actin filament) muscle Z-line, alpha 1	protein_coding	7.63631
ENSGALG00000009385	1	CAPZA2	CAPZA2	82.3375	91.0412	96.1063	66.8884	79.6258	67.293	89.8883	71.2418	1.26173	0.458284	0.335408	capping protein (actin filament) muscle Z-line, alpha 2	protein_coding	1.36635
ENSGALG00000004034	21	CAPZB	CAPZB	116.918	128.496	112.978	123.077	141.623	127.045	119.596	130.546	0.916116	0.824181	-0.126398	capping protein (actin filament) muscle Z-line, beta	protein_coding	6.52053
ENSGALG00000012436	1	CARD10	CARD10	0.616677	0.857527	0.455797	0.815782	0.404938	0.521224	0.645461	0.580596	1.11172	0.932235	0.152796		protein_coding	6.10119
ENSGALG00000004398	14	CARD11	CARD11	6.68255	8.19056	7.29038	8.59667	8.75465	6.17878	7.40026	7.83866	0.944072	0.899552	-0.0830314	caspase recruitment domain family, member 11	protein_coding	3.19178
ENSGALG00000026154	12	CARD19	CARD19	15.2312	10.9469	13.0674	14.0535	15.1469	13.349	13.0572	14.1798	0.920831	0.826682	-0.118992	chromosome 12 open reading frame, human C9orf89	protein_coding	3.54838
ENSGALG00000001889	17	CARD9	CARD9	12.7176	11.4051	10.6526	7.35782	14.0201	9.56759	11.589	10.3025	1.12488	0.856201	0.169771		protein_coding	0.907116
ENSGALG00000026113	14	CARHSP1	CARHSP1	46.293	40.4729	39.6896	51.0222	64.6102	74.6315	42.1335	63.4199	0.664359	0.0410721	-0.589965	calcium regulated heat stable protein 1, 24kDa	protein_coding	0.0330601
ENSGALG00000016845	1	CARKD	CARKD	23.7023	20.1046	19.424	23.3095	22.2763	19.8301	21.0635	21.8013	0.966158	0.935844	-0.0496688	carbohydrate kinase domain containing	protein_coding	18.8417
ENSGALG00000004637	19	CARKL	SHPK	33.176	49.278	41.1538	21.8083	17.3177	13.1819	41.3201	17.4327	2.37026	1.9399e-05	1.24504	sedoheptulokinase	protein_coding	2.5729e-11
ENSGALG00000027495	JH376349.1	CARMIL3	CARMIL3	2.83669	2.85609	2.66222	3.28197	2.19678	2.25557	2.78624	2.5785	1.08057	0.923792	0.111789		protein_coding	4.37751
ENSGALG00000006427	5	CARS	CARS	24.0454	18.879	23.7787	17.3248	21.9397	25.8591	22.2014	21.7093	1.02267	0.983663	0.0323353	cysteinyl-tRNA synthetase	protein_coding	4.67431
ENSGALG00000016847	1	CARS2	CARS2	13.4718	9.99289	10.2283	10.608	12.6039	11.379	11.2135	11.527	0.972808	0.9514	-0.0397728	cysteinyl-tRNA synthetase 2, mitochondrial (putative)	protein_coding	10.0805
ENSGALG00000028845	JH376255.1	CARTPT	CARTPT	1.77639	2.7412	2.14329	3.53531	2.52874	1.82484	2.22786	2.62647	0.848234	0.849791	-0.237466		protein_coding	0.234756
ENSGALG00000008208	10	CASC4	CASC4	96.5024	88.5796	88.3443	85.0407	90.4657	89.8218	91.1253	88.4377	1.03039	0.970977	0.0431892	cancer susceptibility candidate 4	protein_coding	17.6504
ENSGALG00000009653	2	CASD1	CASD1	11.7361	10.0095	11.9541	10.8626	11.8032	12.2143	11.2227	11.6274	0.965191	0.932304	-0.0511142	CAS1 domain containing 1	protein_coding	5.25628
ENSGALG00000016226	1	CASK	CASK	28.3911	30.0189	34.4513	26.9674	24.012	30.5184	30.9612	27.1782	1.13919	0.740327	0.188011	calcium/calmodulin-dependent serine protein kinase (MAGUK family)	protein_coding	3.93768
ENSGALG00000005844	14	CASKIN1	CASKIN1	0.664248	0.367201	0.508107	0.449111	0.264053	0.378115	0.511262	0.364095	1.4042	0.620324	0.489746	CASK interacting protein 1	protein_coding	0.414752
ENSGALG00000008034	18	CASKIN2	CASKIN2	19.9335	12.3713	12.6387	22.7399	20.5066	21.6416	14.9433	21.6337	0.690741	0.10447	-0.533782		protein_coding	0.195716
ENSGALG00000001049	19	CASP1	CASP1	24.4378	29.0008	37.0443	24.8955	29.288	24.5271	30.1787	26.2254	1.15074	0.752335	0.202566	caspase 1, apoptosis-related cysteine peptidase	protein_coding	3.71403
ENSGALG00000008305	7	CASP10	CASP10	4.14206	3.02604	3.50762	4.95538	4.90405	6.43284	3.55198	5.4349	0.653551	0.252825	-0.613629		protein_coding	0.412016
ENSGALG00000014430	JH376331.1	CASP17	CASP17	4.06846	4.52898	1.79795	6.37641	1.6476	2.44597	3.47355	3.49307	0.994412	0.993853	-0.00808428	caspase 14, apoptosis-related cysteine peptidase	protein_coding	122.936
ENSGALG00000008346	7	CASP18	CASP18	6.83726	7.18858	6.38106	5.38614	10.614	5.3035	6.80782	7.0878	0.960498	0.947452	-0.0581451	initiator caspase	protein_coding	1.59573
ENSGALG00000014698	1	CASP2	CASP2	12.1697	8.99278	9.34235	9.02076	10.6198	9.10761	10.1524	9.57896	1.05986	0.924459	0.0838743	caspase 2, apoptosis-related cysteine peptidase	protein_coding	9.21025
ENSGALG00000010638	4	CASP3	CASP3	6.58384	8.47532	12.3932	5.85457	6.06359	5.85067	9.15514	5.92256	1.54581	0.0790025	0.628361	caspase 3, apoptosis-related cysteine peptidase	protein_coding	0.125728
ENSGALG00000012186	4	CASP6	CASP6	11.9846	12.7373	16.7214	10.1078	13.3452	11.8727	13.8145	11.7707	1.17364	0.70182	0.230992	caspase 6, apoptosis-related cysteine peptidase	protein_coding	2.01041
ENSGALG00000008933	6	CASP7	CASP7	5.7805	5.00671	4.96929	4.32102	6.20741	5.41654	5.24917	5.31261	0.988059	0.977913	-0.0173305	caspase 7, apoptosis-related cysteine peptidase	protein_coding	9.04582
ENSGALG00000008355	7	CASP8	CASP8	16.2197	13.7106	19.1847	14.5668	18.5803	19.3145	16.351	17.4862	0.93508	0.882626	-0.0968378	caspase 8, apoptosis-related cysteine peptidase	protein_coding	3.33991
ENSGALG00000015611	3	CASP8AP2	CASP8AP2	3.35092	2.7158	3.26146	4.42667	6.02571	4.63433	3.10556	5.02537	0.617977	0.0111942	-0.694375	caspase 8 associated protein 2	protein_coding	0.0161213
ENSGALG00000001366	21	CASP9	CASP9	8.82096	10.5465	9.69262	10.2087	10.9602	8.96307	9.70106	10.0393	0.966311	0.941741	-0.0494399		protein_coding	4.03115
ENSGALG00000014682	Z	CAST	CAST	105.507	108.896	92.7987	103.923	88.9129	100.055	102.485	97.663	1.04937	0.943717	0.0695243	calpastatin	protein_coding	4.98139
ENSGALG00000002888	21	CASZ1	CASZ1	1.61464	0.632904	0.590138	1.69886	1.03399	1.48023	0.940455	1.40569	0.669032	0.49545	-0.579853	castor zinc finger 1	protein_coding	0.105636
ENSGALG00000014471	5	CAT	CAT	93.2669	90.6071	68.4411	83.1344	94.0489	76.4502	84.1665	84.5149	0.995877	0.988424	-0.00596		protein_coding	2.11868
ENSGALG00000019696	2	CATHL2	CAMP	3.76877	3.15915	6.0539	0.747331	0.445153	0.270028	4.32144	0.482798	8.95081	6.28988e-07	3.16202	cathelicidin antimicrobial peptide	protein_coding	1.9892e-07
ENSGALG00000009393	1	CAV1	CAV1	600.131	611.463	457.654	697.058	430.807	519.962	556.993	549.709	1.01325	0.994207	0.0189902	caveolin 1, caveolae protein, 22kDa	protein_coding	0.71404
ENSGALG00000009396	1	CAV2	CAV2	438.429	481.485	295.918	511.907	315.154	388.251	406.059	405.434	1.00154	0.993916	0.00222214	caveolin 2	protein_coding	0.767667
ENSGALG00000004372	6	CBARA1	MICU1	21.308	23.1124	23.0439	18.8536	17.7933	16.8349	22.5047	17.8264	1.26244	0.368693	0.336215	mitochondrial calcium uptake 1	protein_coding	1.0966
ENSGALG00000003096	20	CBFA2T2	CBFA2T2	14.0264	12.2777	10.5925	11.0212	5.88035	7.91154	12.2959	8.27817	1.48534	0.216728	0.570794	core-binding factor, runt domain, alpha subunit 2; translocated to, 2	protein_coding	0.379695
ENSGALG00000006234	11	CBFA2T3	CBFA2T3	12.7556	10.6849	10.6631	10.4594	9.04818	9.61011	11.3592	9.70803	1.17008	0.699215	0.226607	core-binding factor, runt domain, alpha subunit 2; translocated to, 3	protein_coding	0.289092
ENSGALG00000003169	11	CBFB	CBFB	73.2536	59.9506	71.7704	69.1721	82.0347	82.0076	68.2448	77.7303	0.877969	0.682243	-0.187759	core-binding factor, beta subunit	protein_coding	0.823427
ENSGALG00000006767	24	CBL	UBE4A	43.6362	42.599	37.342	40.3237	37.7401	35.9313	41.2103	38.0001	1.08448	0.879969	0.117005	ubiquitination factor E4A	protein_coding	3.10705
ENSGALG00000015351	1	CBLB	CBLB	2.78352	1.79972	3.34191	4.59282	6.05582	5.88992	2.63402	5.51173	0.477894	0.00493199	-1.06524	Cbl proto-oncogene B, E3 ubiquitin protein ligase	protein_coding	0.00462994
ENSGALG00000027723	1	CBLL1	CBLL1	5.79868	5.71019	5.64452	5.4527	5.23696	6.24874	5.71903	5.64839	1.01251	0.994057	0.0179301	Cbl proto-oncogene, E3 ubiquitin protein ligase-like 1	protein_coding	7.5814
ENSGALG00000016027	1	CBR1	CBR1	56.2022	55.0005	40.248	49.9944	48.1625	36.1624	50.5225	44.7557	1.12885	0.800101	0.174856	carbonyl reductase 1	protein_coding	0.00198754
ENSGALG00000009714	4	CBR4	CBR4	10.1814	9.8056	9.32339	8.9692	10.5214	9.1636	9.77148	9.54774	1.02343	0.986509	0.033418	carbonyl reductase 4	protein_coding	3.39012
ENSGALG00000010147	Z	CBWD1	CBWD1	5.22978	4.55918	4.79807	4.40812	7.12713	5.14099	4.8594	5.55327	0.875052	0.749149	-0.19256	COBW domain containing 1	protein_coding	3.89048
ENSGALG00000000230	27	CBX1	CBX1	35.8791	32.4282	28.0793	31.7672	28.97	28.6727	32.1281	29.806	1.07791	0.885602	0.108232	chromobox homolog 1	protein_coding	2.20655
ENSGALG00000011038	2	CBX3	CBX3	87.3219	82.7561	89.5726	71.2331	71.972	73.3695	86.5338	72.1939	1.19863	0.615189	0.261387	chromobox homolog 3	protein_coding	2.3009
ENSGALG00000007063	18	CBX4	CBX4	12.0358	14.6771	13.7094	10.3541	11.2341	12.9235	13.495	11.5081	1.17266	0.727734	0.229779	chromobox homolog 4	protein_coding	3.1671
ENSGALG00000027754	JH375576.1	CBX5	CBX5	2.12613	2.93036	3.79856	2.69825	3.21961	2.74202	2.95677	2.88513	1.02483	0.990617	0.0353872	chromobox protein homolog 5-like	protein_coding	24.5705
ENSGALG00000026548	18	CBX8	CBX8	2.01655	2.30133	2.19034	1.70468	1.94426	1.59863	2.17191	1.74817	1.2424	0.692041	0.313125	chromobox homolog 8	protein_coding	2.21011
ENSGALG00000012218	1	CBY1	CBY1	5.29137	15.182	8.34612	10.8872	6.76592	6.58218	9.67893	8.08084	1.19776	0.836801	0.260342	chibby homolog 1 (Drosophila)	protein_coding	1.25105
ENSGALG00000010619	8	CC2D1B	CC2D1B	35.8292	34.6712	29.6556	38.7651	34.2986	32.3072	33.3994	35.1263	0.950837	0.899378	-0.0727307	coiled-coil and C2 domain containing 1B	protein_coding	12.3659
ENSGALG00000014514	4	CC2D2A	CC2D2A	7.0364	6.41835	14.8233	6.4884	7.60525	6.29382	9.40654	6.79298	1.38474	0.401562	0.469619	coiled-coil and C2 domain containing 2A	protein_coding	0.00397463
ENSGALG00000004108	6	CCAR1	CCAR1	23.0576	19.0017	25.1766	25.4659	27.8571	29.9295	22.3824	27.7519	0.806518	0.387937	-0.310222	cell division cycle and apoptosis regulator 1	protein_coding	1.25051
ENSGALG00000027785	Z	CCBE1	CCBE1	15.1269	9.32164	12.0554	8.61854	7.2979	8.6973	12.1335	8.20817	1.47822	0.0847112	0.563861	collagen and calcium binding EGF domains 1	protein_coding	0.150234
ENSGALG00000004604	17	CCBL1	KYAT1	7.00808	7.80671	8.06439	8.84408	8.48335	8.34482	7.63283	8.55741	0.891956	0.802639	-0.164955	cysteine conjugate-beta lyase, cytoplasmic	protein_coding	2.98716
ENSGALG00000006188	8	CCBL2	KYAT3	24.1357	24.9131	16.5733	13.8611	12.2393	10.9691	21.9019	12.3546	1.77277	0.012113	0.826003	cysteine conjugate-beta lyase 2	protein_coding	0.0146646
ENSGALG00000005305	2	CCBP2	ACKR2	3.48522	3.438	4.69513	2.4225	3.79161	4.02168	3.87168	3.41331	1.13429	0.896525	0.181792	atypical chemokine receptor 2	protein_coding	4.9316
ENSGALG00000005368	Z	CCDC100	CEP120	6.21108	4.63531	5.58383	4.66157	4.35824	4.64521	5.46739	4.55592	1.20006	0.639954	0.263109	centrosomal protein 120kDa	protein_coding	0.857616
ENSGALG00000020590	8	CCDC101	CCDC101	49.1785	40.4373	45.407	46.4648	40.1773	43.7857	44.9612	43.4883	1.03387	0.962717	0.0480527	coiled-coil domain containing 101	protein_coding	5.92465
ENSGALG00000013563	11	CCDC102A	CCDC102A	12.713	14.8897	18.2712	13.1431	14.0169	15.7195	15.301	14.2962	1.07029	0.910743	0.0979956	coiled-coil domain containing 102A	protein_coding	2.7899
ENSGALG00000019509	2	CCDC102B	CCDC102B	0.538703	0.903128	2.38322	0.797607	0.791833	0.926338	1.27602	0.839347	1.52025	0.636877	0.60431	coiled-coil domain containing 102B	protein_coding	1.05389
ENSGALG00000008064	3	CCDC104	CFAP36	4.40674	4.56937	6.2881	3.95758	4.3868	4.32931	5.08715	4.22439	1.20423	0.662952	0.268114	coiled-coil domain containing 104	protein_coding	2.47265
ENSGALG00000021897	1	CCDC107	CCDC107	13.7752	16.686	13.7647	11.2091	12.387	11.1867	14.7685	11.5912	1.27411	0.491769	0.349488	coiled-coil domain containing 107	protein_coding	1.40711
ENSGALG00000004355	6	CCDC109A	MCU	31.4624	30.1016	26.5899	26.1286	16.8352	20.3331	29.3931	21.1133	1.39216	0.181509	0.477324	mitochondrial calcium uniporter	protein_coding	0.0746012
ENSGALG00000012196	4	CCDC109B	MCUB	18.7112	25.0344	25.4738	14.5692	14.7318	16.7381	23.114	15.3508	1.50572	0.0564623	0.590456	coiled-coil domain containing 109B	protein_coding	0.000268646
ENSGALG00000010636	4	CCDC111	PRIMPOL	1.74123	2.68694	4.25533	2.02324	2.61758	1.78872	2.89796	2.14085	1.35365	0.649316	0.436856	coiled-coil domain containing 111	protein_coding	1.48634
ENSGALG00000023042	Z	CCDC112	CCDC112	2.50833	3.8724	4.52566	3.67747	3.76554	2.73056	3.64375	3.38799	1.07549	0.945851	0.104993	coiled-coil domain containing 112	protein_coding	3.53764
ENSGALG00000000886	11	CCDC113	CCDC113	3.42416	4.98399	2.73449	2.58609	2.03983	2.20804	3.72836	2.27838	1.6364	0.314827	0.710529		protein_coding	0.443088
ENSGALG00000005784	15	CCDC117	CCDC117	10.9277	8.76524	10.5976	11.4533	9.85114	10.1082	10.0837	10.4721	0.962911	0.945204	-0.054526		protein_coding	1.28409
ENSGALG00000005487	2	CCDC12	CCDC12	38.0126	35.9635	30.7566	40.343	39.7391	37.3998	34.9198	39.158	0.891766	0.723717	-0.165263	coiled-coil domain containing 12	protein_coding	4.37917
ENSGALG00000004756	11	CCDC123	CEP89	5.1255	3.98493	4.28669	4.58583	4.11137	3.66257	4.45966	4.11878	1.08276	0.918866	0.114714	centrosomal protein 89kDa	protein_coding	3.98392
ENSGALG00000028110	JH375547.1	CCDC124	CCDC124	22.8711	25.9126	22.6077	29.9141	23.5882	25.3867	23.8278	26.3057	0.905801	0.783248	-0.142734	coiled-coil domain containing 124	protein_coding	5.48748
ENSGALG00000015572	Z	CCDC125	CCDC125	3.14712	3.31884	3.1599	3.36589	5.1322	3.34594	3.21082	3.94286	0.814337	0.729151	-0.296301	coiled-coil domain containing 125	protein_coding	0.928044
ENSGALG00000010976	2	CCDC126	CCDC126	49.362	40.4633	34.4688	39.8056	39.6291	41.15	41.4076	40.1981	1.03009	0.970977	0.0427675	coiled-coil domain containing 126	protein_coding	2.5187
ENSGALG00000013171	2	CCDC127	CCDC127	12.5962	12.7493	14.0211	14.4726	14.0637	13.0441	13.1242	13.8589	0.946985	0.889151	-0.0785872	coiled-coil domain containing 127	protein_coding	9.63131
ENSGALG00000005303	2	CCDC13	CCDC13	0.962384	1.12582	1.17796	1.34503	1.10507	1.38256	1.09011	1.27862	0.852562	0.837296	-0.230123	coiled-coil domain containing 13	protein_coding	1.9922
ENSGALG00000010177	1	CCDC131	ZFC3H1	22.1521	19.0514	23.368	32.4985	33.648	27.5995	21.5032	31.2411	0.688297	0.06613	-0.538896	zinc finger, C3H1-type containing	protein_coding	0.122714
ENSGALG00000009500	2	CCDC132	VPS50	10.6286	10.147	10.6744	8.46376	10.0283	9.53186	10.4825	9.3395	1.12238	0.768742	0.16656	coiled-coil domain containing 132	protein_coding	0.545275
ENSGALG00000011918	1	CCDC134	CCDC134	15.9191	19.3906	25.2489	19.3772	20.1289	17.2185	20.2004	18.902	1.06869	0.923792	0.0958471	coiled-coil domain containing 134	protein_coding	9.63818
ENSGALG00000004505	18	CCDC137	CCDC137	3.15321	2.67013	2.72488	2.65419	3.36467	3.81765	2.84707	3.28086	0.86778	0.856057	-0.204599		protein_coding	0.873977
ENSGALG00000007835	3	CCDC139	PUS10	5.53826	4.69415	5.0858	4.0012	5.87639	4.60109	5.10182	4.82263	1.05789	0.947545	0.0811941	pseudouridylate synthase 10	protein_coding	11.6701
ENSGALG00000011720	7	CCDC14	CCDC14	4.80175	3.05776	3.12428	4.36801	4.43685	4.86734	3.65187	4.55848	0.801116	0.613079	-0.319916	coiled-coil domain containing 14	protein_coding	0.000188247
ENSGALG00000020788	7	CCDC141	CCDC141	0.147836	0.306708	0.248262	0.373894	0.542811	0.337742	0.235486	0.417457	0.564097	0.265082	-0.825984	coiled-coil domain containing 141	protein_coding	0.320929
ENSGALG00000008309	1	CCDC146	CCDC146	0.387346	0.483745	0.774105	0.418505	0.316553	0.279029	0.549142	0.337371	1.62771	0.454329	0.702842	coiled-coil domain containing 146	protein_coding	0.186516
ENSGALG00000000412	24	CCDC15	CCDC15	9.91406	9.56818	12.7515	11.2386	11.8662	9.35333	10.7398	10.8135	0.993185	0.983813	-0.00986585		protein_coding	1.24997
ENSGALG00000013156	2	CCDC16	ZNF830	22.4618	21.2441	19.3452	18.3902	18.9097	17.8703	21.0197	18.388	1.14312	0.731156	0.192977	zinc finger protein 830	protein_coding	3.78882
ENSGALG00000016591	3	CCDC164	DRC1	0.505538	0.709804	0.564449	0.363558	0.307849	0.318746	0.594969	0.32993	1.80332	0.268471	0.850655	coiled-coil domain containing 164	protein_coding	0.315605
ENSGALG00000013357	2	CCDC165	MTCL1	9.26501	8.4863	9.9389	8.29469	7.39688	11.3962	9.22518	9.03619	1.02091	0.986141	0.0298617	SOGA family member 2	protein_coding	1.43529
ENSGALG00000010272	8	CCDC17	CCDC17	1.96974	1.74261	2.13682	1.39163	1.34318	1.51896	1.94841	1.41894	1.37315	0.620324	0.457485	coiled-coil domain containing 17	protein_coding	1.35594
ENSGALG00000015103	Z	CCDC171	CCDC171	1.91395	1.26343	1.43398	1.5044	1.69187	1.54473	1.53334	1.57995	0.970503	0.964382	-0.0431954		protein_coding	9.74005
ENSGALG00000026215	5	CCDC177	CCDC177	4.8701	1.47375	0.947487	1.14157	1.6141	1.92176	2.41229	1.56016	1.54618	0.633175	0.628708	coiled-coil domain containing 177	protein_coding	0.449946
ENSGALG00000005889	8	CCDC18	CCDC18	1.96318	1.58775	1.77908	1.86226	1.8928	1.69078	1.77462	1.8148	0.977857	0.963064	-0.0323039	coiled-coil domain containing 18	protein_coding	2.08336
ENSGALG00000021212	17	CCDC189	CCDC189	15.5528	17.5054	14.744	16.3256	12.7704	11.6467	15.955	13.579	1.17498	0.769353	0.232632	coiled-coil domain-containing protein C16orf93 homolog	protein_coding	2.73771
ENSGALG00000021697	23	CCDC21	CEP85	10.2643	9.45977	7.21641	11.3118	9.08043	7.41312	8.98252	9.26673	0.96933	0.950479	-0.04494	centrosomal protein 85kDa	protein_coding	6.2968
ENSGALG00000000982	21	CCDC27	CCDC27	0.901744	1.51568	1.05417	0.733777	0.551868	0.514193	1.16196	0.599707	1.93754	0.0950554	0.95423	coiled-coil domain containing 27	protein_coding	0.0996148
ENSGALG00000013834	3	CCDC28A	CCDC28A	26.2767	24.2438	17.7738	26.4077	22.1901	21.6968	22.771	23.4324	0.971773	0.960613	-0.0413084	coiled-coil domain containing 28A	protein_coding	0.506741
ENSGALG00000003241	23	CCDC28B	CCDC28B	4.98125	6.31295	6.92091	5.81993	4.93106	4.98528	6.08056	5.24552	1.15919	0.852286	0.213119	coiled-coil domain containing 28B	protein_coding	3.23985
ENSGALG00000027168	1	CCDC3	CCDC3	6.21642	3.29704	3.48536	4.56639	3.84444	3.29584	4.31708	3.90149	1.10652	0.896525	0.146032	coiled-coil domain containing 3	protein_coding	0.0333105
ENSGALG00000004878	21	CCDC30	CCDC30	6.55924	7.43512	9.45913	7.68104	7.55031	6.25477	7.82136	7.15912	1.0925	0.897296	0.127638		protein_coding	3.87858
ENSGALG00000012194	5	CCDC34	CCDC34	5.51358	5.75887	4.59831	4.65006	3.79204	2.94031	5.29491	3.78976	1.39716	0.582517	0.482501	coiled-coil domain containing 34	protein_coding	1.20729
ENSGALG00000007042	18	CCDC40	CCDC40	0.871547	1.10609	1.04243	0.480676	0.538771	0.518238	1.00857	0.51258	1.96763	0.0965786	0.976457	coiled-coil domain containing 40	protein_coding	0.0989073
ENSGALG00000019336	1	CCDC41	CEP83	4.30943	4.39218	4.47225	3.90756	5.2064	3.73615	4.39288	4.27926	1.02655	0.983839	0.0378045	coiled-coil domain containing 41	protein_coding	1.77841
ENSGALG00000001022	27	CCDC43	CCDC43	15.4254	14.417	12.3575	13.6101	14.4331	14.1365	14.0687	14.0592	1.00068	0.991505	0.000979138	coiled-coil domain containing 43	protein_coding	9.96249
ENSGALG00000003540	18	CCDC45	CEP95	3.1244	2.71666	2.67075	2.07666	2.80222	1.57536	2.83573	2.14768	1.32037	0.634218	0.400939	centrosomal protein 95kDa	protein_coding	1.58183
ENSGALG00000003975	18	CCDC46	CEP112	4.37502	3.08803	3.65957	3.14217	3.48001	3.31904	3.69996	3.31336	1.11668	0.872768	0.159215	centrosomal protein 112kDa	protein_coding	5.31026
ENSGALG00000000564	27	CCDC47	CCDC47	33.6883	28.9039	27.3826	31.4681	30.368	29.7276	29.9771	30.5222	0.982141	0.958512	-0.0259978	coiled-coil domain containing 47	protein_coding	13.9793
ENSGALG00000001624	27	CCDC49	CWC25	10.8921	10.064	9.33484	10.4371	10.7254	10.3108	10.0962	10.4903	0.962434	0.939966	-0.0552408	CWC25 spliceosome-associated protein homolog (S. cerevisiae)	protein_coding	16.0451
ENSGALG00000001761	Z	CCDC5	HAUS1	1.24811	1.26465	1.39719	0.884662	0.978631	0.787708	1.30368	0.88271	1.47691	0.487878	0.562581	HAUS augmin-like complex, subunit 1	protein_coding	0.814628
ENSGALG00000020813	9	CCDC50	CCDC50	27.068	21.7327	25.512	25.3872	28.3656	26.1428	24.7401	26.6264	0.929157	0.847626	-0.106006	coiled-coil domain containing 50	protein_coding	7.99605
ENSGALG00000006465	12	CCDC51	CCDC51	13.1985	10.8163	11.1583	11.1747	12.0171	11.3091	11.7132	11.4986	1.01866	0.990186	0.0266699	coiled-coil domain containing 51	protein_coding	9.38313
ENSGALG00000014816	1	CCDC52	SPICE1	12.6792	10.9697	14.1449	9.90652	10.0401	9.02506	12.5854	9.65515	1.30349	0.324714	0.382378	spindle and centriole associated protein 1	protein_coding	0.849196
ENSGALG00000012760	1	CCDC53	WASHC3	36.4502	37.9484	39.4038	33.466	38.4207	35.3772	37.9497	35.7463	1.06164	0.913175	0.0862943	coiled-coil domain containing 53	protein_coding	0.31287
ENSGALG00000004186	19	CCDC55	NSRP1	29.8069	24.5723	23.0352	15.8588	15.3027	14.1365	25.7859	15.0975	1.70797	0.00304231	0.772279	nuclear speckle splicing regulatory protein 1	protein_coding	0.0039394
ENSGALG00000014413	1	CCDC58	CCDC58	11.0203	11.2351	15.0591	8.56789	10.0382	8.93451	12.4363	9.17719	1.35513	0.488932	0.438428	coiled-coil domain containing 58	protein_coding	1.11519
ENSGALG00000028648	1	CCDC59	CCDC59	6.95883	5.17996	5.71843	5.82166	4.62521	5.28773	5.94276	5.24701	1.1326	0.820319	0.179638		protein_coding	1.05474
ENSGALG00000003165	6	CCDC6	CCDC6	35.5725	25.4739	29.5346	31.6028	30.7218	32.4444	30.1366	31.5944	0.953861	0.909683	-0.0681497	coiled-coil domain containing 6	protein_coding	13.3483
ENSGALG00000006714	9	CCDC61	CCDC61	16.071	16.6409	16.2044	15.2808	13.8242	10.0859	16.3141	13.0563	1.24952	0.543201	0.321374	coiled-coil domain containing 61	protein_coding	1.69025
ENSGALG00000005450	12	CCDC66	CCDC66	4.96477	3.67975	5.09225	4.40946	4.37755	4.7112	4.57013	4.50038	1.0155	0.993916	0.0221889	coiled-coil domain containing 66	protein_coding	1.40729
ENSGALG00000004354	13	CCDC69	CCDC69	1.72125	1.5934	2.52995	2.51009	2.8948	2.47104	1.9468	2.62408	0.7419	0.611965	-0.430704	coiled-coil domain containing 69	protein_coding	1.42085
ENSGALG00000006787	12	CCDC71	CCDC71	11.9003	11.0242	11.4806	12.941	10.7061	9.28984	11.4657	10.9769	1.04453	0.954387	0.0628537	coiled-coil domain containing 71	protein_coding	4.79565
ENSGALG00000027350	1	CCDC71L	CCDC71L	9.02168	10.8204	10.3793	7.58657	11.4216	8.43448	10.0888	9.1383	1.10402	0.923567	0.142763	coiled-coil domain containing 71-like	protein_coding	1.49764
ENSGALG00000006463	12	CCDC72	TMA7	148.97	160.551	172.621	125.705	129.256	124.552	160.797	126.497	1.27116	0.337334	0.346145		protein_coding	0.974544
ENSGALG00000012103	5	CCDC73	CCDC73	0.411216	0.504123	0.428816	0.48534	0.761597	0.60812	0.448879	0.617988	0.726357	0.620561	-0.46125		protein_coding	1.34539
ENSGALG00000010561	3	CCDC75	GPATCH11	20.208	16.4137	21.4944	17.9106	16.6659	14.8925	19.3459	16.4865	1.17344	0.703786	0.230741	G patch domain containing 11	protein_coding	3.05011
ENSGALG00000005290	8	CCDC76	TRMT13	12.0686	9.55316	7.31534	8.84163	7.93097	6.77614	9.63808	7.84712	1.22823	0.689581	0.296581	tRNA methyltransferase 13 homolog (S. cerevisiae)	protein_coding	2.3251
ENSGALG00000012987	1	CCDC77	CCDC77	0.959482	0.873968	1.24035	1.00665	0.927248	0.778077	1.02399	0.903133	1.13381	0.90033	0.181185	coiled-coil domain containing 77	protein_coding	1.19737
ENSGALG00000005214	11	CCDC79	CCDC79	0.557868	0.62271	0.712339	0.845248	0.731549	0.597112	0.631614	0.723601	0.872877	0.880097	-0.19615	coiled-coil domain containing 79	protein_coding	0.571085
ENSGALG00000015193	1	CCDC80	CCDC80	59.1563	202.561	168.737	326.513	205.545	189.848	144.37	240.778	0.599598	0.281663	-0.737933	coiled-coil domain containing 80	protein_coding	7.02551e-21
ENSGALG00000013489	1	CCDC82	CCDC82	24.3279	20.3076	21.2615	19.6159	24.9524	16.0297	21.9472	20.1794	1.08761	0.883994	0.121156	coiled-coil domain containing 82	protein_coding	0.36177
ENSGALG00000013247	1	CCDC83	CCDC83	12.0266	27.3323	13.6558	12.9378	3.9647	4.62154	17.7906	7.18295	2.47678	0.0337863	1.30847	coiled-coil domain containing 83	protein_coding	0.0258213
ENSGALG00000007689	24	CCDC84	CCDC84	11.0125	11.0325	13.5192	10.5321	9.05845	9.60459	11.8538	9.73361	1.21782	0.691015	0.284304		protein_coding	2.43055
ENSGALG00000007889	3	CCDC85A	CCDC85A	31.7452	18.5517	27.0046	27.3207	27.8653	37.3864	25.6835	30.8693	0.832006	0.602803	-0.265334		protein_coding	2.27186
ENSGALG00000011139	5	CCDC85C	CCDC85C	4.40034	3.69002	4.30353	6.73313	11.7108	7.38712	4.12718	8.59891	0.479966	0.00562277	-1.059	coiled-coil domain containing 85C	protein_coding	0.00530953
ENSGALG00000005190	5	CCDC86	CCDC86	35.1686	33.9711	51.1715	33.4741	35.0631	39.3529	40.0751	35.9735	1.11402	0.864076	0.155772	coiled-coil domain containing 86	protein_coding	5.54704
ENSGALG00000008104	3	CCDC88A	CCDC88A	1.93451	1.8526	3.62716	3.36823	5.95814	5.03036	2.46813	4.7819	0.51614	0.0191394	-0.954165	coiled-coil domain containing 88A	protein_coding	0.0200587
ENSGALG00000010715	5	CCDC88C	CCDC88C	10.5632	10.0231	12.3223	10.3578	10.004	9.14355	10.9645	9.83446	1.11491	0.795783	0.156926	coiled-coil domain containing 88C	protein_coding	5.07107
ENSGALG00000012699	2	CCDC90A	MCUR1	14.2354	11.1468	13.8014	12.2544	11.8925	15.5441	13.042	13.239	0.98512	0.971971	-0.0216284	mitochondrial calcium uniporter regulator 1	protein_coding	6.09494
ENSGALG00000017251	1	CCDC90B	CCDC90B	3.56158	3.24467	2.95624	3.42833	3.92127	3.27004	3.25367	3.53816	0.919595	0.884487	-0.12093	coiled-coil domain containing 90B	protein_coding	0.539427
ENSGALG00000003146	15	CCDC92	CCDC92	0.725386	0.949302	1.37533	0.577711	0.517575	0.980063	1.01812	0.694635	1.46569	0.60311	0.551583	coiled-coil domain containing 92	protein_coding	1.09342
ENSGALG00000028283		CCDC92B	CCDC92B	3.00967	3.6387	2.74342	2.71775	1.60426	3.38388	3.13653	2.57647	1.21738	0.839243	0.283776		protein_coding	2.09061
ENSGALG00000012129	7	CCDC93	CCDC93	21.5854	20.4048	20.925	16.9913	23.5877	19.7786	20.9699	20.1079	1.04287	0.94656	0.0605593	coiled-coil domain containing 93	protein_coding	15.6303
ENSGALG00000025802	AADN03011979.1	CCDC94	CCDC94	21.4619	18.7527	19.9978	19.2975	16.0158	18.8981	20.0584	18.079	1.10949	0.841285	0.149897	coiled-coil domain containing 94	protein_coding	5.4085
ENSGALG00000011210	4	CCDC98	FAM175A	11.6327	9.46924	7.36138	9.7972	11.2014	9.43874	9.48227	10.1417	0.934977	0.892314	-0.0969978	family with sequence similarity 175, member A	protein_coding	4.46329
ENSGALG00000001942	13	CCDC99	SPDL1	8.04513	7.97781	8.33441	6.71736	8.02243	6.15212	8.12031	6.9594	1.16681	0.702396	0.222571	spindle apparatus coiled-coil protein 1	protein_coding	2.23545
ENSGALG00000014363	4	CCKAR	CCKAR	0.833486	0.70326	0.467848	0.855958	0.497422	0.697761	0.66761	0.68424	0.975695	0.978987	-0.0354974	cholecystokinin A receptor	protein_coding	3.53739e-05
ENSGALG00000002329	19	CCL1	CCL1	4.58721	5.92453	2.59975	9.87138	6.40765	6.77342	4.38414	7.68535	0.570455	0.262154	-0.809815	chemokine (C-C motif) ligand 1	protein_coding	0.146367
ENSGALG00000024466	11	CCL17	CCL17	1.51409	1.93447	1.85207	2.41739	1.29225	3.1075	1.77061	2.28175	0.775985	0.766151	-0.365899	chemokine (C-C motif) ligand 17	protein_coding	2.09389
ENSGALG00000028256	Z	CCL19	CCL19	1.31796	1.2817	0.976109	4.35139	3.34694	2.23091	1.19215	3.30625	0.360575	0.00677592	-1.47163	chemokine (C-C motif) ligand 19	protein_coding	0.00460436
ENSGALG00000000951	19	CCL4	CCL5	11.4762	29.332	9.427	11.2809	14.6683	14.0923	16.8914	13.3439	1.26585	0.749359	0.340109	chemokine (C-C motif) ligand 4	protein_coding	0.638411
ENSGALG00000005612	2	CCM2	CCM2	19.5087	20.3007	21.7923	20.2187	21.0149	19.3561	20.541	20.1935	1.01721	0.990186	0.0246198	cerebral cavernous malformation 2	protein_coding	2.94199
ENSGALG00000006479	20	CCM2L	CCM2L	7.19636	5.40744	6.25136	9.48304	9.72596	9.88493	6.27467	9.69849	0.646974	0.0840927	-0.62822	chromosome 20 open reading frame, human C20orf160	protein_coding	0.133859
ENSGALG00000011881	4	CCNA2	CCNA2	2.78335	3.54418	5.94806	2.78395	5.55732	3.60991	4.09299	3.9782	1.02886	0.988424	0.0410403		protein_coding	24.0842
ENSGALG00000004161	10	CCNB2	CCNB2	2.63697	3.65888	8.54571	2.18926	5.75187	3.61558	4.9439	3.84586	1.28551	0.772994	0.362341	cyclin B2	protein_coding	0.238545
ENSGALG00000025810	4	CCNB3	CCNB3	1.43119	2.53734	4.34166	1.10795	3.08342	2.52667	2.77415	2.23772	1.23972	0.85012	0.310012	cyclin B3	protein_coding	0.354325
ENSGALG00000015471	3	CCNC	CCNC	36.9321	36.8738	41.0449	31.9746	37.6886	40.7595	38.2847	36.8073	1.04014	0.9514	0.056777	cyclin C	protein_coding	10.0976
ENSGALG00000007555	5	CCND1	CCND1	7.79893	8.44488	11.6381	7.60324	8.36262	10.2117	9.29458	8.73058	1.0646	0.940348	0.0903116	cyclin D1	protein_coding	0.440085
ENSGALG00000017283	1	CCND2	CCND2	10.2543	9.56019	18.3099	14.5572	17.0394	16.8566	12.6914	16.1497	0.785862	0.604395	-0.347653	cyclin D2	protein_coding	0.603309
ENSGALG00000003485	26	CCND3	CCND3	14.6938	18.3902	14.2648	15.9597	17.7259	16.7872	15.8166	16.8217	0.940247	0.88338	-0.0888889	cyclin D3	protein_coding	2.37026
ENSGALG00000004837	20	CCNDBP1	CCNDBP1	43.2819	34.3874	37.7369	31.288	33.0736	31.7209	38.423	32.0245	1.1998	0.548747	0.262794	cyclin D-type binding-protein 1	protein_coding	2.08813
ENSGALG00000004494	11	CCNE1	CCNE1	15.8132	13.5064	10.9927	13.8749	11.0463	11.6409	13.4334	12.1907	1.10194	0.853644	0.14004	cyclin E1	protein_coding	2.72767
ENSGALG00000015985	2	CCNE2	CCNE2	0.213026	0.331466	0.636136	0.192624	0.714594	0.42126	0.39434	0.442094	0.891981	0.92663	-0.164914	cyclin E2	protein_coding	5.61886
ENSGALG00000009201	14	CCNF	CCNF	2.67354	2.80603	4.81451	1.94847	3.58333	2.60644	3.42935	2.70993	1.26548	0.730293	0.339681	cyclin F	protein_coding	1.31279
ENSGALG00000001718	13	CCNG1	CCNG1	115.306	146.25	82.7431	176.385	141.011	138.714	115.113	152.082	0.756917	0.426589	-0.401792	cyclin G1	protein_coding	0.32374
ENSGALG00000010347	4	CCNG2	CCNG2	37.1778	38.6859	38.7074	39.5844	41.7305	32.1139	38.2091	37.7966	1.01091	0.995424	0.0156602	cyclin G2	protein_coding	0.289844
ENSGALG00000015641	Z	CCNH	CCNH	20.9641	20.1974	18.9798	16.7154	20.2157	17.1111	20.0509	18.0063	1.11355	0.801735	0.155168	cyclin H	protein_coding	5.16689
ENSGALG00000011457	4	CCNI	CCNI	224.91	226.677	198.284	207.434	163.258	174.025	216.76	181.641	1.19334	0.648486	0.255006	cyclin I	protein_coding	2.10941
ENSGALG00000006955	6	CCNJ	CCNJ	4.662	4.41741	6.78795	4.67092	5.85962	7.44129	5.28524	5.99478	0.88164	0.864548	-0.181738	cyclin J	protein_coding	1.95604
ENSGALG00000011138	5	CCNK	CCNK	16.2896	14.3368	16.4726	15.0252	14.1697	16.613	15.6887	15.2749	1.02709	0.974149	0.0385609	cyclin K	protein_coding	0.540172
ENSGALG00000009699	9	CCNL1	CCNL1	114.233	65.0396	93.409	72.6947	67.4547	80.7274	90.588	73.6498	1.22998	0.563049	0.298639	cyclin L1	protein_coding	0.301871
ENSGALG00000001551	21	CCNL2	CCNL2	80.2888	63.4142	80.9835	73.9756	75.3179	81.6542	74.7848	76.9901	0.971356	0.942869	-0.0419286	cyclin L2	protein_coding	3.54557
ENSGALG00000028977	AADN03022739.1	CCNT1	CCNT1	11.4405	11.7645	13.9127	11.9158	11.2098	13.4201	12.3738	12.1875	1.01529	0.993328	0.0218907		protein_coding	5.15573
ENSGALG00000012207	7	CCNT2	CCNT2	6.27344	4.56377	6.97805	8.00705	11.4155	12.1643	5.92573	10.5283	0.562839	0.0187937	-0.829207	cyclin T2	protein_coding	0.0226647
ENSGALG00000007076	2	CCNY	CCNY	9.99558	7.20545	6.7842	7.54698	9.33501	8.64679	7.98241	8.50725	0.938306	0.886684	-0.0918693	cyclin Y	protein_coding	1.28834
ENSGALG00000008485	7	CCNYL1	CCNYL1	109.493	93.0691	80.1971	94.7994	94.697	98.8682	94.221	96.1285	0.980157	0.962256	-0.0289148	cyclin Y-like 1	protein_coding	5.25137
ENSGALG00000004399	10	CCPG1	CCPG1	66.0992	66.9833	63.6435	60.6121	57.2942	56.0723	65.6061	57.9966	1.13121	0.76824	0.177861	cell cycle progression 1	protein_coding	4.31933
ENSGALG00000011733	2	CCR2	CCR2	7.08115	11.0054	8.95835	13.3625	19.141	13.1736	9.04433	15.2106	0.594608	0.0762697	-0.749989	chemokine (C-C motif) receptor 2	protein_coding	0.101694
ENSGALG00000011732	2	CCR5	CCR2	7.42643	10.7384	6.41444	7.43513	9.14867	6.10136	8.2227	7.55409	1.08851	0.919794	0.122356	chemokine (C-C motif) receptor 5	protein_coding	3.42177
ENSGALG00000011418	3	CCR6	CCR6	0.0986364	0.16743	0.467536	3.04184	3.35536	3.90108	0.245874	3.43433	0.0715929	5.16443e-11	-3.80404	chemokine (C-C motif) receptor 6	protein_coding	1.35762e-11
ENSGALG00000027572	27	CCR7	CCR7	0.4338	0.45272	0.630571	1.54149	1.03844	1.00455	0.505808	1.19481	0.423337	0.0187937	-1.24012	chemokine (C-C motif) receptor 7	protein_coding	0.0151547
ENSGALG00000011954	2	CCR8	CCR8	0.753155	0.601733	0.862737	1.88177	1.80885	1.08825	0.7382	1.5906	0.464101	0.0537093	-1.10749	chemokine (C-C motif) receptor 8	protein_coding	0.0484965
ENSGALG00000009768	4	CCRN4L	NOCT	9.87065	7.16901	7.92368	6.61896	7.56628	15.1854	8.30666	9.80282	0.847374	0.774117	-0.238929	CCR4 carbon catabolite repression 4-like (S. cerevisiae)	protein_coding	0.00814251
ENSGALG00000009975	1	CCT2	CCT2	23.726	21.518	20.8897	22.2166	21.9087	23.4919	22.0402	22.5419	0.977741	0.950403	-0.0324762	chaperonin containing TCP1, subunit 2 (beta)	protein_coding	8.17382
ENSGALG00000026760	AADN03024078.1	CCT3	CCT3	35.514	39.544	32.9993	39.2422	32.9418	39.4413	36.0652	37.226	0.968818	0.935732	-0.0457031	chaperonin containing TCP1, subunit 3 (gamma)	protein_coding	4.44595
ENSGALG00000008812	3	CCT4	CCT4	85.4179	77.4949	73.8072	82.6834	82.8655	81.236	78.8944	82.2615	0.959068	0.920204	-0.0602948	chaperonin containing TCP1, subunit 4 (delta)	protein_coding	7.39745
ENSGALG00000013041	2	CCT5	CCT5	53.3234	50.8397	50.8558	46.3037	46.7556	48.0735	51.6739	47.0464	1.09836	0.84905	0.135351	chaperonin containing TCP1, subunit 5 (epsilon)	protein_coding	6.27295
ENSGALG00000002448	19	CCT6A	CCT6A	102.645	89.8194	83.279	91.4206	91.7912	94.9712	91.8859	92.7331	0.990864	0.975761	-0.0132415	chaperonin containing TCP1, subunit 6A (zeta 1)	protein_coding	8.85818
ENSGALG00000016088	4	CCT7	CCT7	69.4621	72.1808	62.2539	78.4087	74.5469	77.6934	68.0217	76.893	0.884628	0.702258	-0.176858	chaperonin containing TCP1, subunit 7 (eta)	protein_coding	3.97076
ENSGALG00000015821	1	CCT8	CCT8	102.591	102.182	93.557	91.4784	87.5508	99.6666	99.4885	92.9198	1.07069	0.901679	0.0985425	chaperonin containing TCP1, subunit 8 (theta)	protein_coding	9.15015
ENSGALG00000003458	14	CCZ1B	CCZ1B	31.3032	29.4377	37.7362	23.7422	27.663	24.3858	32.8068	25.2555	1.29899	0.285509	0.377396	CCZ1 vacuolar protein trafficking and biogenesis associated homolog (S. cerevisiae)	protein_coding	0.756524
ENSGALG00000015910	3	CD109	CD109	1.27722	0.976113	2.24944	1.65355	3.36896	3.45573	1.49728	2.82503	0.530006	0.112787	-0.915919	CD109 molecule	protein_coding	0.0148366
ENSGALG00000021559	13	CD14	CD14	3.00735	5.67201	4.72191	2.52254	5.02631	2.63416	4.48565	3.38749	1.32418	0.696979	0.405098	CD14 molecule	protein_coding	1.72052
ENSGALG00000006856	5	CD151	CD151	143.78	157.616	94.1247	107.927	93.2435	97.4987	132.101	99.5813	1.32656	0.449469	0.40769	CD151 molecule (Raph blood group)	protein_coding	0.0235268
ENSGALG00000015238	3	CD164	CD164	163.534	160.317	176.078	150.036	202.291	154.311	166.635	168.768	0.987361	0.974149	-0.0183497	CD164 molecule, sialomucin	protein_coding	6.18587
ENSGALG00000023411	Z	CD180	CD180	1.3184	1.3963	0.797975	0.839802	3.15282	0.994029	1.1727	1.65637	0.707997	0.689798	-0.498185	CD180 molecule	protein_coding	0.185648
ENSGALG00000027865	16	CD1B	CD1B	12.3064	17.4375	11.5623	8.87475	17.1316	9.25828	13.8136	11.7349	1.17714	0.791054	0.235284	CD1b molecule	protein_coding	3.36212
ENSGALG00000012494	16	CD1C	CD1C	0.645453	0.800891	2.23822	0.565852	0.529656	0.657179	1.22778	0.584992	2.0988	0.222242	1.06957	CD1c molecule	protein_coding	0.207787
ENSGALG00000015463	1	CD2	CD2	1.82278	0.791865	1.02903	2.08585	1.0644	0.739579	1.20782	1.29416	0.93329	0.951168	-0.0996026	CD2 molecule	protein_coding	0.0570121
ENSGALG00000015396	1	CD200	CD200	23.3281	15.737	13.3544	19.1493	24.6578	23.5303	17.4416	22.4391	0.777285	0.390602	-0.363485	CD200 molecule	protein_coding	1.0746
ENSGALG00000019231	1	CD200R1	CD200R1	0.881203	2.09517	1.33305	1.07966	3.10038	1.45081	1.44538	1.8724	0.771942	0.762215	-0.373436	CD200 receptor 1	protein_coding	0.0432288
ENSGALG00000027074	AADN03026464.1	CD244	CD244	5.74278	8.60329	12.4374	9.09236	7.08536	8.4621	8.93827	8.21744	1.08772	0.913175	0.121306	CD244 molecule, natural killer cell receptor 2B4	protein_coding	1.57418
ENSGALG00000015441	1	CD247	CD247	7.65102	6.51686	7.81469	11.6518	12.5314	9.29442	7.32063	11.1519	0.656447	0.111644	-0.607249	CD247 molecule	protein_coding	0.183852
ENSGALG00000001729	10	CD276	CD276	6.54722	11.1788	13.1336	6.71378	9.73165	7.81958	10.3104	8.08285	1.27559	0.55293	0.35117	CD276 molecule	protein_coding	1.57454
ENSGALG00000008669	7	CD28	CD28	1.95909	0.967723	1.35606	0.917551	2.93842	1.49725	1.42088	1.77998	0.798259	0.821592	-0.32507	CD28 molecule	protein_coding	2.52743
ENSGALG00000016720	3	CD2AP	CD2AP	74.4318	58.6931	45.4451	69.3451	67.334	62.76	59.4866	66.4789	0.894819	0.813062	-0.160332	CD2-associated protein	protein_coding	1.04013
ENSGALG00000007713	18	CD300A	CD300A	12.6909	15.3671	19.3249	20.2664	13.2252	27.7435	15.805	20.4399	0.773244	0.48984	-0.371004	CD300a molecule	protein_coding	1.32031
ENSGALG00000019755	18	CD300L-S1	CD300LG	47.7502	52.8631	108.855	24.9031	11.8541	35.2247	69.7437	24.0468	2.90033	0.00191435	1.53622	CD300 antigen-like family member	protein_coding	0.00124615
ENSGALG00000001177	26	CD34	CD34	18.0146	38.957	57.8193	31.4563	28.4122	33.4457	38.3456	31.1154	1.23237	0.728121	0.301432	CD34 molecule	protein_coding	2.41554
ENSGALG00000008439	1	CD36	CD36	1102.49	715.026	572.786	1240.65	1188.66	1188.53	795.258	1206.04	0.659395	0.31104	-0.600785	CD36 molecule (thrombospondin receptor)	protein_coding	0.517722
ENSGALG00000014508	4	CD38	CD38	1.94355	1.39293	1.30202	4.14378	3.79546	2.62909	1.5427	3.5185	0.438455	0.0336646	-1.1895	CD38 molecule	protein_coding	0.0283015
ENSGALG00000007418	24	CD3D	CD3D	26.6739	21.8148	32.1261	45.6114	45.7816	33.1203	26.8314	41.483	0.646804	0.0600365	-0.6286	CD3d molecule, delta (CD3-TCR complex)	protein_coding	0.0955082
ENSGALG00000007416	24	CD3E	CD3E	12.1977	9.18268	13.8663	21.0751	23.9701	17.642	11.7257	20.8838	0.561472	0.00248941	-0.832714	CD3e molecule, epsilon (CD3-TCR complex)	protein_coding	0.00298952
ENSGALG00000014477	1	CD4	CD4	1.84539	1.84113	2.44666	2.86382	3.15899	2.196	2.04413	2.73677	0.746915	0.597343	-0.420985	CD4 molecule	protein_coding	1.41892
ENSGALG00000007015	20	CD40	CD40	17.7368	16.2414	21.634	14.0277	18.4603	17.1653	18.5239	16.547	1.11947	0.85224	0.162819	CD40 molecule, TNF receptor superfamily member 5	protein_coding	3.63754
ENSGALG00000006415	4	CD40LG	CD40LG	3.12257	2.16682	2.653	5.07503	5.12181	3.77384	2.64136	4.65238	0.567744	0.177769	-0.816688	CD40 ligand	protein_coding	0.131804
ENSGALG00000007849	5	CD44	CD44	15.6423	20.0286	35.7146	16.369	24.0012	24.0896	23.7892	21.4784	1.10759	0.888985	0.147422	CD44 molecule (Indian blood group)	protein_coding	0.630967
ENSGALG00000015355	1	CD47	CD47	93.2726	92.7208	101.528	95.3361	124.732	110.305	95.8438	110.076	0.870704	0.682243	-0.199745	CD47 molecule	protein_coding	3.41556
ENSGALG00000005192	5	CD5	CD5	1.42866	1.56131	2.43027	2.30027	2.33409	1.8827	1.80694	2.17094	0.83233	0.802637	-0.264772	CD5 molecule	protein_coding	1.56893
ENSGALG00000012102		CD69	CD69	48.5918	37.1331	39.5434	53.6699	38.7847	56.7274	41.7002	49.7666	0.837916	0.598174	-0.255123	C-type lectin domain family 2 member D-like	protein_coding	0.562917
ENSGALG00000001631	18	CD7	CD7	4.7506	2.48496	4.36282	8.16026	7.29458	8.23281	3.8504	7.89881	0.487466	0.0586568	-1.03663	CD7 molecule	protein_coding	0.0565843
ENSGALG00000004594	13	CD74	CD74	1908.22	2524.89	1835.18	2924.19	2347.92	2681.62	2094.94	2652.37	0.789838	0.668654	-0.340372	CD74 molecule, major histocompatibility complex, class II invariant chain	protein_coding	1.96448
ENSGALG00000000251	27	CD79B	CD79B	0.479563	0.343078	0.689775	1.54251	0.921931	1.03791	0.50337	1.16721	0.431258	0.0668335	-1.21338	CD79b molecule, immunoglobulin-associated beta	protein_coding	0.0550806
ENSGALG00000015474	1	CD80	CD80	11.2699	9.32356	19.8334	4.00507	10.8717	7.81751	13.4466	7.5551	1.77981	0.213073	0.831721	CD80 molecule	protein_coding	0.256184
ENSGALG00000006546	5	CD81	CD81	173.804	215.006	217.56	219.443	197.405	193.179	202.393	203.37	0.995197	0.987459	-0.00694635	CD81 molecule	protein_coding	3.36403
ENSGALG00000008044	5	CD82	CD82	154.235	120.71	131.889	121.152	112.055	120.11	135.443	117.795	1.14982	0.768519	0.201407	CD82 molecule	protein_coding	3.81575
ENSGALG00000027133	2	CD83	CD83	17.6654	16.3805	18.2805	6.9375	10.0627	7.7797	17.4358	8.25376	2.11246	1.47115e-05	1.07893	CD83 molecule	protein_coding	1.36353e-05
ENSGALG00000014362	1	CD86	CD86	1.71242	2.00464	2.09918	2.52917	1.47862	2.38616	1.9413	2.13461	0.90944	0.919561	-0.13695	CD86 molecule	protein_coding	6.71457
ENSGALG00000015816	4	CD8A	CD8A	3.78385	2.62282	4.33822	11.6511	9.50402	6.77076	3.57297	9.30483	0.383991	0.000334158	-1.38085	CD8a molecule	protein_coding	0.000241993
ENSGALG00000015902	4	CD8B	CD8B	0.461921	0.410711	0.475435	2.16064	1.78334	1.38436	0.449113	1.77452	0.25309	0.000102103	-1.98228	CD8b molecule	protein_coding	5.1508e-05
ENSGALG00000017274	1	CD9	CD9	10.6048	26.0329	33.4675	11.4643	16.5095	11.0462	23.4437	12.9933	1.80429	0.137846	0.851431	CD9 molecule	protein_coding	0.0012047
ENSGALG00000008359	3	CD93	CD93	44.1498	33.8246	28.5305	39.9304	32.1096	40.3646	35.467	37.4882	0.946084	0.903399	-0.0799596	CD93 molecule	protein_coding	1.31708
ENSGALG00000024488	1	CD99	CD99	358.861	420.252	426.925	340.94	396.897	342.397	402.436	359.961	1.118	0.865534	0.160919	CD99 molecule	protein_coding	1.66132
ENSGALG00000009075	4	CD99L2	CD99L2	85.0436	101.541	88.091	103.347	89.6753	95.0252	91.7042	96.0389	0.954866	0.90818	-0.0666303		protein_coding	1.86211
ENSGALG00000007382	21	CDA	CDA	9.10839	8.83661	10.3275	6.89197	6.6718	5.36639	9.42248	6.30637	1.49412	0.187823	0.579297	cytidine deaminase	protein_coding	0.324225
ENSGALG00000017004	1	CDADC1	CDADC1	10.3673	10.8297	8.03769	12.3347	5.9143	5.87923	9.75602	8.0472	1.21235	0.753049	0.277805		protein_coding	2.71071
ENSGALG00000009156	5	CDAN1	CDAN1	6.75452	5.78409	7.64669	7.47244	7.96321	8.29712	6.72115	7.91148	0.849544	0.60821	-0.235239	codanin 1	protein_coding	2.5855
ENSGALG00000014038	1	CDC123	CDC123	13.4242	12.9361	13.8244	13.6302	14.9036	13.5474	13.3942	14.0238	0.955101	0.917779	-0.0662747	cell division cycle 123 homolog (S. cerevisiae)	protein_coding	3.28446
ENSGALG00000005248	8	CDC14A	CDC14A	10.0862	8.21384	10.1168	10.7149	10.8448	12.8883	9.46052	11.4875	0.823547	0.572692	-0.280077	cell division cycle 14A	protein_coding	2.04477
ENSGALG00000012627	Z	CDC14B	CDC14B	6.62472	8.08324	13.316	11.0316	10.9023	10.1334	9.34183	10.688	0.874045	0.791054	-0.19422	CDC14 cell division cycle 14 homolog B (S. cerevisiae)	protein_coding	4.07298
ENSGALG00000016816	1	CDC16	CDC16	8.74876	6.69977	8.37078	7.17765	8.13269	8.00201	7.92699	7.77031	1.02016	0.988525	0.0288019	cell division cycle 16	protein_coding	6.8207
ENSGALG00000003085	6	CDC2	CDK1	8.42621	11.7653	13.0829	8.20291	12.8048	7.45928	11.1111	9.47524	1.17264	0.800293	0.229764	cyclin-dependent kinase 1	protein_coding	0.0145138
ENSGALG00000009971	8	CDC20	CDC20	1.99066	2.38785	4.69521	1.25811	2.43782	2.67001	3.02356	2.12277	1.42434	0.640231	0.510298	cell division cycle 20	protein_coding	0.0356081
ENSGALG00000007610	13	CDC23	CDC23	23.2623	18.8224	16.4738	20.7701	19.1537	17.0562	19.5051	18.9915	1.02704	0.976165	0.0384938	cell division cycle 23	protein_coding	7.16034
ENSGALG00000004934	2	CDC25A	CDC25A	4.06012	4.04389	4.82204	4.277	3.85808	4.58907	4.3085	4.2436	1.01529	0.993916	0.0218975	cell division cycle 25A	protein_coding	0.300025
ENSGALG00000026095	17	CDC26	CDC26	8.57794	13.4479	18.5283	7.33784	6.70332	5.4147	13.54	6.48117	2.08913	0.0386575	1.0629	cell division cycle 26	protein_coding	0.0363698
ENSGALG00000000596	27	CDC27	CDC27	22.6576	18.2894	18.4234	19.1125	18.7811	19.4637	19.7713	19.1209	1.03402	0.962727	0.0482604	cell division cycle 27	protein_coding	2.15901
ENSGALG00000001382	21	CDC2L1	CDK11A	40.4535	33.0501	35.6748	38.5366	38.631	42.2928	36.3565	39.8261	0.912881	0.790351	-0.131502	cell division cycle 2-like 1 (PITSLRE proteins)	protein_coding	6.01018
ENSGALG00000015051	3	CDC2L6	CDK19	13.9851	12.5064	17.2803	15.6113	15.1027	14.2327	14.5772	14.9809	0.973051	0.9514	-0.0394133	cyclin-dependent kinase 19	protein_coding	0.747611
ENSGALG00000024332	28	CDC34	CDC34	18.7813	17.6304	17.9998	18.0234	22.0096	18.124	18.1349	19.3758	0.935956	0.874396	-0.0954875	cell division cycle 34	protein_coding	7.44161
ENSGALG00000014448	Z	CDC37L1	CDC37L1	16.5035	15.597	14.169	14.0216	14.8504	14.251	15.4249	14.373	1.07318	0.90818	0.101897	cell division cycle 37-like 1	protein_coding	0.910869
ENSGALG00000015061	3	CDC40	CDC40	10.0246	8.77579	8.58757	8.14005	9.51704	8.18349	9.12533	8.61039	1.0598	0.917779	0.0837975	cell division cycle 40	protein_coding	5.50073
ENSGALG00000004796	21	CDC42	CDC42	209.805	225.46	209.627	210.614	238.7	226.03	215.145	225.072	0.955894	0.92663	-0.0650774	cell division cycle 42	protein_coding	10.1484
ENSGALG00000009158	3	CDC42BPA	CDC42BPA	81.3418	50.1774	42.8791	131.761	66.4063	78.9286	57.9995	92.4622	0.627278	0.194398	-0.672823	CDC42 binding protein kinase alpha (DMPK-like)	protein_coding	0.28893
ENSGALG00000011432	5	CDC42BPB	CDC42BPB	78.7567	64.4014	63.0865	88.263	81.0419	94.1992	68.6936	87.8591	0.78186	0.461494	-0.355017	CDC42 binding protein kinase beta (DMPK-like)	protein_coding	1.29992
ENSGALG00000026968	1	CDC42EP1	CDC42EP1	93.1717	99.3906	80.2057	107.341	114.265	118.975	91.0242	113.529	0.801768	0.363079	-0.318743	CDC42 effector protein (Rho GTPase binding) 1	protein_coding	1.11552
ENSGALG00000010551	3	CDC42EP3	CDC42EP3	49.0429	42.3809	40.4298	46.8123	34.1572	39.7458	43.9297	40.2584	1.09119	0.873151	0.125909	CDC42 effector protein (Rho GTPase binding) 3	protein_coding	1.67511
ENSGALG00000023364	18	CDC42EP4	CDC42EP4	16.8419	20.3973	26.5389	26.2438	27.9965	28.0891	21.2725	27.4424	0.775169	0.326199	-0.367418	CDC42 effector protein (Rho GTPase binding) 4	protein_coding	0.252565
ENSGALG00000028119	25	CDC42SE1	CDC42SE1	36.6769	46.524	43.5589	43.3915	44.5753	45.701	42.3265	44.558	0.949918	0.898929	-0.0741255	CDC42 small effector 1	protein_coding	2.8175
ENSGALG00000027258	Z	CDC42SE2	CDC42SE2	12.0658	10.2051	12.8313	10.2595	13.4789	11.37	11.6883	11.6969	0.999261	0.990186	-0.001067		protein_coding	3.79117
ENSGALG00000001616	15	CDC45L	CDC45	0.756298	1.26986	2.45693	0.869097	2.07422	1.20535	1.49562	1.38041	1.08346	0.954621	0.115645		protein_coding	1.63128
ENSGALG00000016704	3	CDC5L	CDC5L	51.3704	42.9658	42.3239	38.8283	40.22	35.3493	45.5219	38.1256	1.194	0.584032	0.255798	cell division cycle 5-like	protein_coding	2.28317
ENSGALG00000006051	8	CDC7	CDC7	0.713469	0.665172	0.630251	0.416716	0.934654	0.592518	0.669536	0.646968	1.03488	0.983839	0.0494657	cell division cycle 7	protein_coding	10.8845
ENSGALG00000002469	8	CDC73	CDC73	17.1102	12.4749	13.6299	14.3487	14.0898	14.1185	14.3806	14.1863	1.0137	0.993916	0.0196321	cell division cycle 73	protein_coding	6.29205
ENSGALG00000014513	1	CDCA3	CDCA3	0.773514	1.45888	2.78219	0.692936	1.84879	1.60396	1.67457	1.38186	1.21182	0.880429	0.277181	cell division cycle associated 3	protein_coding	3.17637
ENSGALG00000011692	5	CDCA4	CDCA4	38.7249	35.3004	55.4629	28.9642	34.223	41.4502	43.1106	34.8843	1.23582	0.561588	0.305466	cell division cycle associated 4	protein_coding	1.83846
ENSGALG00000023023		CDCA4L	CDCA4	17.3594	10.9918	13.9034	11.3097	13.3665	14.9448	14.0465	13.2103	1.0633	0.935478	0.0885497	cell division cycle associated 4-like	protein_coding	4.56934
ENSGALG00000010829	7	CDCA7	CDCA7	5.47271	5.2772	4.26011	2.89798	4.31186	3.34677	5.00557	3.51615	1.42359	0.288446	0.509538	cell division cycle associated 7	protein_coding	0.139922
ENSGALG00000010908	2	CDCA7L	CDCA7L	11.2976	15.6234	24.0549	10.3581	19.4237	20.2183	17.0025	16.6603	1.02054	0.991505	0.029331	cell division cycle associated 7-like	protein_coding	13.8764
ENSGALG00000022145	AADN03023297.1	CDCA8	CDCA8	145.697	115.005	102.158	48.627	70.0767	66.7275	120.849	61.7871	1.9559	0.000509734	0.967834		protein_coding	0.000526675
ENSGALG00000011882	2	CDCP1	CDCP1	1.33813	0.986953	1.75754	1.19539	1.46223	1.15051	1.35793	1.26845	1.07055	0.949342	0.0983489	CUB domain containing protein 1	protein_coding	5.94207
ENSGALG00000010752	8	CDCP2	CDCP2	3.41891	3.27017	2.31508	3.71906	2.30759	2.18365	3.00286	2.73624	1.09744	0.930058	0.134145	CUB domain containing protein 2	protein_coding	1.57803
ENSGALG00000000608	11	CDH1	CDH1	0.252019	0.37047	0.309183	0.881899	0.875516	1.85455	0.311529	1.20676	0.258153	0.000551625	-1.9537	cadherin 1, type 1, E-cadherin (epithelial)	protein_coding	0.000282349
ENSGALG00000005278	11	CDH11	CDH11	17.0604	13.0001	26.2988	20.4949	18.4705	19.3081	18.7393	19.4282	0.964539	0.941723	-0.0520882	cadherin 11, type 2, OB-cadherin (osteoblast)	protein_coding	1.48603
ENSGALG00000005483	11	CDH13	CDH13	110.582	95.9683	104.139	135.323	106.949	130.797	103.495	124.419	0.83182	0.599488	-0.265657	cadherin 13	protein_coding	1.02113
ENSGALG00000015947	2	CDH17	CDH17	0.179123	0.168917	0.421947	0.180825	0.235935	0.247345	0.256559	0.221589	1.15782	0.905242	0.211405	cadherin 17, LI cadherin (liver-intestine)	protein_coding	1.19309
ENSGALG00000013775	2	CDH19	CDH19	0.500656	0.355914	0.281122	0.421549	0.513114	0.764889	0.378491	0.567354	0.667116	0.477508	-0.58399	cadherin 19, type 2	protein_coding	0.36284
ENSGALG00000002085	28	CDH1-A	FZR1	19.2987	16.4739	16.699	19.2473	18.2206	19.1263	17.4787	18.8677	0.926386	0.850632	-0.110314	fizzy-related protein homolog	protein_coding	6.59108
ENSGALG00000015132	2	CDH2	CDH2	5.97236	8.81172	11.1991	7.69919	6.06981	4.73995	8.67424	6.1684	1.40624	0.346908	0.491842	cadherin 2, type 1, N-cadherin (neuronal)	protein_coding	0.705324
ENSGALG00000012906	2	CDH20	CDH20	1.53784	2.77466	3.77113	2.4122	2.15749	1.75396	2.70052	2.10701	1.28169	0.708472	0.358043	cadherin 20, type 2	protein_coding	1.97873
ENSGALG00000004653	6	CDH23	CDH23	1.62902	0.737376	0.854067	1.72041	1.4349	2.85723	1.06844	2.00677	0.532417	0.072441	-0.909373		protein_coding	8.45421e-12
ENSGALG00000026291	11	CDH3	CDH3	0.839936	1.0172	1.39136	0.967775	2.3142	1.55075	1.08369	1.60868	0.673653	0.508932	-0.569923	cadherin 3, type 1, P-cadherin (placental)	protein_coding	0.676492
ENSGALG00000005102	20	CDH4	CDH4	2.49838	2.18775	1.6089	4.63815	2.78408	3.62292	2.09822	3.68472	0.569439	0.0254597	-0.812388	cadherin 4, type 1, R-cadherin (retinal)	protein_coding	0.0313393
ENSGALG00000005272	11	CDH5	CDH5	123.087	93.071	96.0409	121.803	140.891	154.218	103.928	138.964	0.747876	0.36136	-0.419129	cadherin 5, type 2 (vascular endothelium)	protein_coding	0.862169
ENSGALG00000012917	2	CDH6	CDH6	0.284444	0.240489	0.90194	0.466791	0.834142	0.303593	0.474803	0.532926	0.890936	0.929177	-0.166607	cadherin 6, type 2, K-cadherin (fetal kidney)	protein_coding	1.15329
ENSGALG00000008109	1	CDHR3	CDHR3	0.39193	0.414772	0.317881	0.563714	0.312737	0.396883	0.375212	0.424593	0.883698	0.890874	-0.178375	cadherin-related family member 3	protein_coding	1.18096
ENSGALG00000025992	12	CDHR4	CDHR4	3.5447	2.30455	2.17908	1.48544	1.41753	2.40278	2.66971	1.77199	1.50662	0.450084	0.591313	cadherin-related family member 4	protein_coding	0.410089
ENSGALG00000006144	11	CDK10	CDK10	8.83883	12.7365	10.5611	15.1829	14.5595	13.495	10.7419	14.411	0.745394	0.301515	-0.423925	cyclin-dependent kinase 10	protein_coding	0.0066245
ENSGALG00000001731	27	CDK12	CDK12	11.5111	9.51652	10.5951	11.8297	11.7124	11.0083	10.5304	11.5159	0.914422	0.799208	-0.129068	cyclin-dependent kinase 12	protein_coding	5.46866
ENSGALG00000012316	2	CDK13	CDK13	10.4146	7.624	10.6324	11.4632	13.115	13.4085	9.5378	12.6617	0.75328	0.216261	-0.408741	cyclin-dependent kinase 13	protein_coding	0.529091
ENSGALG00000027798	JH375501.1	CDK2	CDK2	3.28459	3.44716	4.62046	3.50452	4.23005	3.37064	3.78462	3.699	1.02315	0.991505	0.0330121		protein_coding	1.50137
ENSGALG00000003410	15	CDK2AP1	CDK2AP1	17.8291	22.7726	29.9335	14.6137	20.4793	19.661	23.5311	18.2464	1.28963	0.505543	0.366956	cyclin-dependent kinase 2 associated protein 1	protein_coding	1.37767
ENSGALG00000028442	AADN03022870.1	CDK5	CDK5	18.7911	23.8881	23.9958	21.3564	18.0844	19.1587	22.26	19.5377	1.13934	0.768487	0.188192	cyclin-dependent kinase 5	protein_coding	4.08352
ENSGALG00000006738	20	CDK5RAP1	CDK5RAP1	11.7129	13.0538	11.9613	11.105	9.59646	9.74573	12.2559	10.1503	1.20744	0.599488	0.271953	CDK5 regulatory subunit associated protein 1	protein_coding	2.20438
ENSGALG00000006971	17	CDK5RAP2	CDK5RAP2	8.55825	6.03809	5.88237	6.84768	6.33271	5.98651	6.81437	6.38891	1.06659	0.91553	0.0930098		protein_coding	1.3193
ENSGALG00000025787	27	CDK5RAP3	CDK5RAP3	14.5921	17.1651	17.2556	13.0103	12.5125	12.4868	16.3567	12.6703	1.29094	0.356947	0.368425	CDK5 regulatory subunit associated protein 3	protein_coding	0.968846
ENSGALG00000009476	2	CDK6	CDK6	9.64284	9.77543	12.087	12.773	14.1233	12.344	10.5017	13.0756	0.80315	0.588088	-0.316258	cyclin-dependent kinase 6	protein_coding	1.22956
ENSGALG00000014790	Z	CDK7	CDK7	18.0171	15.952	20.7551	14.8009	18.565	17.9338	18.2255	17.0973	1.06598	0.922906	0.0921848	cyclin-dependent kinase 7	protein_coding	5.71038
ENSGALG00000017104	1	CDK8	CDK8	4.48332	4.38193	5.4891	3.53593	4.62518	4.32808	4.78343	4.16208	1.14929	0.772692	0.200744	cyclin-dependent kinase 8	protein_coding	3.84915
ENSGALG00000005045	17	CDK9	CDK9	15.2532	16.7298	16.9635	16.5938	17.9233	17.6179	16.328	17.3773	0.939617	0.872079	-0.0898556	cyclin-dependent kinase 9	protein_coding	5.87587
ENSGALG00000012677	2	CDKAL1	CDKAL1	8.46964	6.81343	5.72057	6.57603	6.0326	6.0443	6.99593	6.21813	1.12509	0.816619	0.170036	CDK5 regulatory subunit associated protein 1-like 1	protein_coding	4.80262
ENSGALG00000012295	5	CDKL1	CDKL1	1.64362	1.58997	2.15125	0.620725	0.686372	0.715698	1.79414	0.674493	2.65998	0.000834768	1.41141	cyclin-dependent kinase-like 1 (CDC2-related kinase)	protein_coding	0.000591442
ENSGALG00000010119	4	CDKL2	CDKL2	2.48202	2.00183	3.01549	2.20701	2.64775	2.061	2.49587	2.30365	1.08344	0.921003	0.115621	cyclin-dependent kinase-like 2 (CDC2-related kinase)	protein_coding	0.00021366
ENSGALG00000016529	1	CDKL5	CDKL5	0.865865	0.936862	1.24422	2.25556	1.6622	1.85723	1.01607	1.92563	0.527657	0.0943735	-0.922327	cyclin-dependent kinase-like 5	protein_coding	0.102321
ENSGALG00000028318	26	CDKN1A	CDKN1A	4.5676	6.86229	9.18701	3.3061	3.51192	8.9593	6.88231	5.27009	1.30592	0.728287	0.385067	cyclin-dependent kinase inhibitor 1A (p21, Cip1)	protein_coding	1.89133
ENSGALG00000026896		CDKN1AL	CDKN1A	4.73393	4.10836	4.68288	4.53849	5.60774	4.21763	4.50497	4.78337	0.941798	0.940213	-0.086511	cyclin-dependent kinase inhibitor 1-like	protein_coding	1.0612
ENSGALG00000022980	1	CDKN1B	CDKN1B	72.6769	71.9411	61.4616	72.6635	69.2751	67.1957	68.7322	69.7142	0.985913	0.964619	-0.0204684	cyclin-dependent kinase inhibitor 1B (p27, Kip1)	protein_coding	10.99
ENSGALG00000026137	Z	CDKN2B	CDKN2B	0.193822	1.35779	2.12617	0.513918	1.33436	0.142839	1.23146	0.660191	1.8653	0.604395	0.899409	cyclin-dependent kinase inhibitor 2B (p15, inhibits CDK4)	protein_coding	0.671991
ENSGALG00000010537	8	CDKN2C	CDKN2C	42.7377	24.8753	22.8665	49.9731	25.7404	28.8074	30.0741	34.8693	0.862479	0.788506	-0.213438	cyclin-dependent kinase inhibitor 2C (p18, inhibits CDK4)	protein_coding	3.6392
ENSGALG00000012220	5	CDKN3	CDKN3	0.754028	1.83153	2.16611	0.826439	1.70569	1.31625	1.59104	1.28208	1.24099	0.843722	0.311486	cyclin-dependent kinase inhibitor 3	protein_coding	0.845699
ENSGALG00000002358	Z	CDO1	CDO1	7.94711	9.30745	10.7742	10.4109	14.6959	11.6084	9.35168	12.2298	0.764665	0.595158	-0.3871	cysteine dioxygenase type 1	protein_coding	0.630831
ENSGALG00000000939	24	CDON	CDON	6.97984	13.9944	22.5931	9.40235	8.92638	8.94151	14.5446	9.09082	1.59993	0.208019	0.678006	cell adhesion associated, oncogene regulated	protein_coding	0.0104222
ENSGALG00000028840	1	CDPF1	CDPF1	21.1454	13.8787	14.4865	13.4714	11.9353	13.4294	16.4639	12.9502	1.27132	0.679883	0.346325	chromosome 1 open reading frame, human C22orf40	protein_coding	1.96314
ENSGALG00000025743	14	CDR2	CDR2	3.51304	3.65757	6.06394	4.52279	6.04431	5.60444	4.40977	5.38921	0.81826	0.746382	-0.28937	cerebellar degeneration-related protein 2, 62kDa	protein_coding	2.57934
ENSGALG00000026295	18	CDR2L	CDR2L	6.99028	4.97469	3.74525	8.39519	8.03056	5.85216	5.22911	7.42265	0.70448	0.268977	-0.505369	cerebellar degeneration-related protein 2-like	protein_coding	0.447392
ENSGALG00000011227	4	CDS1	CDS1	1.39037	1.39941	1.91374	1.38701	1.12431	1.05174	1.56751	1.18737	1.32015	0.634925	0.400697	CDP-diacylglycerol synthase (phosphatidate cytidylyltransferase) 1	protein_coding	1.58455
ENSGALG00000000165	22	CDS2	CDS2	196.24	170.806	123.098	218.673	145.355	157.854	163.402	174.067	0.938729	0.909251	-0.0912196	CDP-diacylglycerol synthase (phosphatidate cytidylyltransferase) 2	protein_coding	1.5318
ENSGALG00000013784	11	CDT1	CDT1	5.74659	5.36454	4.89859	5.87773	5.91182	5.53852	5.33659	5.7752	0.924053	0.884883	-0.113952	chromatin licensing and DNA replication factor 1	protein_coding	1.19661
ENSGALG00000011713	2	CDV3	CDV3	163.545	115.909	105.86	166.191	156.593	198.11	128.237	173.697	0.73828	0.217362	-0.437761		protein_coding	0.496532
ENSGALG00000012808	2	CDYL	CDYL	7.00301	5.64254	5.69183	5.14623	4.71486	5.24632	6.10632	5.03731	1.21222	0.569814	0.277648	chromodomain protein, Y-like	protein_coding	2.05229
ENSGALG00000012978	11	CDYL2	CDYL2	2.5146	1.01856	2.75181	4.57806	6.25126	5.8331	2.08385	5.55249	0.3753	0.00599091	-1.41388	chromodomain protein, Y-like 2	protein_coding	0.0042372
ENSGALG00000026525	11	CEBPA	CEBPA	58.3599	82.1346	43.663	63.5102	30.0373	28.0078	61.6168	40.5359	1.52005	0.37693	0.604123	CCAAT/enhancer binding protein (C/EBP), alpha	protein_coding	0.623929
ENSGALG00000008014	20	CEBPB	CEBPB	71.2427	106.148	103.831	39.7333	47.6467	61.7799	93.9614	49.7349	1.88924	0.00269758	0.917809	CCAAT/enhancer binding protein (C/EBP), beta	protein_coding	3.77096e-05
ENSGALG00000004867	11	CEBPG	CEBPG	55.0715	51.0894	42.7018	44.7593	41.2523	42.9139	49.6319	42.9821	1.15471	0.691015	0.207533	CCAAT/enhancer binding protein (C/EBP), gamma	protein_coding	3.32965
ENSGALG00000010603	3	CEBPZ	CEBPZ	18.7129	16.4688	20.1446	17.1581	15.4238	19.9672	18.4269	17.5255	1.05143	0.934293	0.0723579	CCAAT/enhancer binding protein (C/EBP), zeta	protein_coding	5.25632
ENSGALG00000013031	1	CECR1	ADA2	4.55874	5.14025	4.57041	3.89582	6.32827	4.01542	4.76224	4.74044	1.0046	0.994345	0.00661874	cat eye syndrome chromosome region, candidate 1	protein_coding	0.460607
ENSGALG00000013034	1	CECR2	CECR2	1.73125	1.43507	2.20776	1.61265	1.43796	1.34548	1.78879	1.4651	1.22094	0.750243	0.287988	cat eye syndrome chromosome region, candidate 2	protein_coding	0.409762
ENSGALG00000013026	1	CECR5	CECR5	4.39011	3.95911	3.21228	4.422	4.79274	3.70126	3.85331	4.30201	0.895699	0.884454	-0.158914	cat eye syndrome chromosome region, candidate 5	protein_coding	5.56561
ENSGALG00000027408	1	CECR6	CECR6	1.91371	1.24939	1.67464	1.61133	1.8431	1.55046	1.60801	1.66683	0.964712	0.970459	-0.0518302	cat eye syndrome chromosome region, candidate 6	protein_coding	0.351495
ENSGALG00000003471	17	CEL	CEL	446.615	481.311	238.308	631.963	310.208	455.064	389.613	466.306	0.835531	0.777414	-0.259234	carboxyl ester lipase	protein_coding	0.00140998
ENSGALG00000004866	LGE22C19W28_E50C23	CELA1	CELA1	717.303	919.522	469.978	1161.49	548.908	813.67	704.607	842.414	0.836414	0.773437	-0.257711	chymotrypsin-like elastase family, member 1	protein_coding	0.00136071
ENSGALG00000004568	21	CELA2A	CELA2A	620.384	718.506	360.306	836.653	414.243	585.179	567.928	612.742	0.926863	0.917864	-0.109573	chymotrypsin-like elastase family, member 2A	protein_coding	0.000389697
ENSGALG00000027189	21	CELA3B	CELA3B	947.366	1247.59	598.608	1498.48	705.591	1022.23	934.585	1076.77	0.867948	0.844627	-0.204319	proproteinase E-like	protein_coding	0.00116447
ENSGALG00000008097	5	CELF1	CELF1	4.31452	3.53132	3.67122	5.31318	6.13735	6.50924	3.83523	5.98702	0.640592	0.0379525	-0.642522	CUGBP, Elav-like family member 1	protein_coding	0.059068
ENSGALG00000006713	1	CELF2	CELF2	3.64334	3.92195	8.68358	4.43289	7.0965	6.42752	5.41031	5.98291	0.904294	0.904488	-0.145136	CUGBP, Elav-like family member 2	protein_coding	2.65126
ENSGALG00000026716	28	CELF5	CELF5	0.959333	1.01776	0.653664	0.955913	0.821517	0.940812	0.877714	0.906572	0.968168	0.97286	-0.0466704		protein_coding	10.1978
ENSGALG00000013399	1	CELSR1	CELSR1	2.11069	0.704397	1.01956	0.489711	0.626745	0.804776	1.27001	0.640853	1.98175	0.115008	0.986773	cadherin, EGF LAG seven-pass G-type receptor 1	protein_coding	0.116549
ENSGALG00000005730	12	CELSR3	CELSR3	1.03781	0.992389	0.986601	0.890965	0.758157	0.934788	1.00562	0.86186	1.16681	0.805688	0.222564		protein_coding	3.62002
ENSGALG00000011683	4	CENPC1	CENPC	2.08192	1.57549	2.50159	2.11208	2.44491	1.8784	2.04903	2.14354	0.955908	0.949506	-0.0650564	centromere protein C	protein_coding	5.85262
ENSGALG00000013208	4	CENPE	CENPE	0.252231	0.322165	0.765772	0.237039	0.917158	0.653339	0.446439	0.601591	0.742097	0.753049	-0.43032		protein_coding	0.608393
ENSGALG00000009690	3	CENPF	CENPF	0.171235	0.303383	0.602589	0.217312	0.848248	0.45729	0.359386	0.506463	0.7096	0.707476	-0.494923	centromere protein F, 350/400kDa	protein_coding	0.0282944
ENSGALG00000014788	Z	CENPH	CENPH	1.82731	2.24016	2.09607	1.6523	2.64182	2.18382	2.05794	2.15826	0.95352	0.954621	-0.0686655	centromere protein H	protein_coding	2.46636
ENSGALG00000005038	4	CENPI	CENPI	0.508746	0.591703	1.2218	0.395457	1.06562	0.838374	0.773933	0.76596	1.01041	0.998063	0.0149408	centromere protein I	protein_coding	4.62617
ENSGALG00000017148	1	CENPJ	CENPJ	0.204467	0.182394	0.230505	0.362931	0.584841	0.380103	0.205693	0.441909	0.465464	0.0784773	-1.10326	centromere protein J	protein_coding	0.0711322
ENSGALG00000014753	Z	CENPK	CENPK	0.939746	1.31226	2.53557	1.54812	2.1346	1.88011	1.59725	1.85368	0.861666	0.878596	-0.2148	centromere protein K	protein_coding	0.017725
ENSGALG00000013494	11	CENPN	CENPN	2.48804	2.77723	3.48985	2.44065	3.04673	2.70672	2.92031	2.73054	1.0695	0.9514	0.0969358	centromere protein N	protein_coding	3.88371
ENSGALG00000016609	3	CENPO	CENPO	0.718939	0.916701	1.27671	2.02398	5.40607	1.26239	0.971716	2.88765	0.336507	0.0220449	-1.57129	centromere protein O	protein_coding	0.0140298
ENSGALG00000004687	12	CENPP	CENPP	1.09058	3.02711	4.07694	1.44933	1.78882	1.39765	2.74216	1.54398	1.77603	0.353601	0.828659	centromere protein P	protein_coding	0.426714
ENSGALG00000016692	3	CENPQ	CENPQ	1.94458	1.45762	3.42694	1.21019	2.35575	1.69336	2.27147	1.75135	1.29698	0.771838	0.375157	centromere protein Q	protein_coding	2.05738
ENSGALG00000028900	11	CENPT	CENPT	5.66607	5.52991	5.20724	3.88584	5.26052	4.23341	5.46904	4.45703	1.22706	0.676934	0.295204	centromere protein T	protein_coding	0.128736
ENSGALG00000027454	3	CENPW	CENPW	1.62474	2.13747	5.19123	1.2028	4.13195	2.56967	2.9826	2.63013	1.13401	0.929177	0.181435	centromere protein W	protein_coding	1.06322
ENSGALG00000003819	14	CENTA1	ADAP1	5.54686	4.94446	4.66348	4.54739	5.94916	5.9875	5.0498	5.49497	0.918985	0.903686	-0.121887	ArfGAP with dual PH domains 1	protein_coding	0.0813516
ENSGALG00000003319	18	CENTA2	ADAP2	9.62554	9.84445	9.85876	6.34712	25.336	8.2759	9.78017	13.2769	0.736632	0.646577	-0.440984	ArfGAP with dual PH domains 2	protein_coding	1.46621
ENSGALG00000001770	21	CENTB5	ACAP3	6.76909	7.45316	11.3357	7.46072	9.61204	11.0004	8.51762	9.35876	0.910123	0.862293	-0.135867	ArfGAP with coiled-coil, ankyrin repeat and PH domains 3	protein_coding	1.35431
ENSGALG00000014343	4	CENTD1	ARAP2	1.49241	1.58883	2.91414	2.71593	4.60317	4.06735	1.99708	3.79313	0.526499	0.0322434	-0.925496	ArfGAP with RhoGAP domain, ankyrin repeat and PH domain 2	protein_coding	0.034839
ENSGALG00000002562	13	CENTD3	ARAP3	44.1458	32.5479	30.018	52.0543	37.5228	44.4979	35.5238	44.7177	0.794401	0.460123	-0.33206		protein_coding	1.38566
ENSGALG00000001513	17	CEP110	CNTRL	5.11631	4.91152	6.90752	6.30518	7.25356	6.22682	5.64143	6.59285	0.855689	0.624013	-0.224842		protein_coding	2.77534
ENSGALG00000017190	1	CEP126	CEP126	0.271205	0.346687	0.45707	0.166355	0.244879	0.26945	0.358907	0.227352	1.57864	0.469711	0.658686	KIAA1377 ortholog	protein_coding	0.713104
ENSGALG00000013776	4	CEP135	CEP135	0.406761	0.509122	0.764205	0.584263	1.18103	0.769399	0.560623	0.8437	0.664482	0.504553	-0.589698	centrosomal protein 135kDa	protein_coding	0.855612
ENSGALG00000005642	10	CEP152	CEP152	1.49664	1.39958	1.3042	1.38088	1.58361	1.40508	1.40011	1.45605	0.961581	0.94628	-0.0565192	centrosomal protein 152kDa	protein_coding	10.4628
ENSGALG00000007310	24	CEP164	CEP164	3.83644	3.67846	4.18522	3.49256	3.04829	3.09961	3.89929	3.21378	1.2133	0.657095	0.27894		protein_coding	2.35568
ENSGALG00000010733	3	CEP170	CEP170	23.3479	17.7556	19.4716	19.3778	16.0034	18.5218	20.1631	17.9749	1.12173	0.795668	0.165729	centrosomal protein 170kDa	protein_coding	3.66061
ENSGALG00000006405	9	CEP19	CEP19	4.13669	4.26729	5.56017	5.19438	4.99162	2.52139	4.65455	4.22909	1.1006	0.923792	0.138294	centrosomal protein 19kDa	protein_coding	1.47175
ENSGALG00000013880	2	CEP192	CEP192	1.32007	0.849028	1.71566	1.18699	1.68712	1.62401	1.29093	1.49901	0.861189	0.798916	-0.215599		protein_coding	0.00497244
ENSGALG00000001775	20	CEP250	CEP250	1.28551	0.883517	1.53193	1.65217	1.77404	1.45808	1.23051	1.62734	0.756149	0.491129	-0.403257		protein_coding	1.21791
ENSGALG00000009111	5	CEP27	HAUS2	28.1805	26.5958	26.883	25.9588	23.4909	26.2087	27.2178	25.2272	1.0789	0.886858	0.109566	HAUS augmin-like complex, subunit 2	protein_coding	8.09426
ENSGALG00000011177	1	CEP290	CEP290	1.89379	1.52046	2.05225	2.52686	2.99453	2.41997	1.81955	2.64571	0.687734	0.156626	-0.540077	centrosomal protein 290kDa	protein_coding	0.290007
ENSGALG00000003955	8	CEP350	CEP350	2.77317	1.82245	2.49129	4.84583	4.81867	4.94636	2.3562	4.87065	0.483755	3.27494e-05	-1.04765	centrosomal protein 350kDa	protein_coding	3.12597e-05
ENSGALG00000006639	6	CEP55	CEP55	0.451103	0.797626	1.22948	0.375697	1.10117	0.743383	0.828502	0.739425	1.12047	0.934757	0.164102	centrosomal protein 55kDa	protein_coding	4.5827
ENSGALG00000017201	1	CEP57	CEP57	8.74132	6.13684	4.53521	7.88489	7.19627	8.25665	6.46039	7.78221	0.830149	0.718644	-0.268559	centrosomal protein 57kDa	protein_coding	1.61683
ENSGALG00000006632	9	CEP63	CEP63	7.68589	7.13921	7.23651	7.08602	6.70777	6.24761	7.35256	6.67957	1.10075	0.86955	0.138492	centrosomal protein 63kDa	protein_coding	6.27871
ENSGALG00000008787	3	CEP68	CEP68	8.36984	9.77223	10.9303	10.4324	10.0341	12.9484	9.69954	11.1451	0.870293	0.733199	-0.200427	centrosomal protein 68kDa	protein_coding	1.67769
ENSGALG00000012087	7	CEP70	CEP70	11.296	8.6868	10.1477	8.93421	9.55572	9.27281	10.0284	9.25361	1.08373	0.895474	0.116009	centrosomal protein 70kDa	protein_coding	6.33071
ENSGALG00000013858	2	CEP76	CEP76	6.23475	5.30508	5.80863	4.26318	4.89821	4.51847	5.77808	4.55897	1.26741	0.582539	0.341881	centrosomal protein 76kDa	protein_coding	1.70392
ENSGALG00000015179	Z	CEP78	CEP78	1.37522	1.11607	1.34915	0.73344	1.04168	0.98903	1.27857	0.921295	1.38779	0.45958	0.472794	centrosomal protein 78kDa	protein_coding	0.972052
ENSGALG00000014892	3	CEP85L	CEP85L	8.62696	4.99089	8.86466	5.9845	6.0962	7.12297	7.46776	6.40285	1.16632	0.729845	0.221962	centrosomal protein 85kDa-like	protein_coding	3.28816
ENSGALG00000000142	26	CEPT1	CEPT1	37.7605	34.7076	30.1154	39.2658	43.5213	37.3238	34.1973	40.025	0.854398	0.592093	-0.227021	choline/ethanolamine phosphotransferase 1	protein_coding	2.6081
ENSGALG00000004986	17	CERCAM	CERCAM	22.6531	46.7148	70.7496	30.2042	22.8306	22.6644	46.7921	25.2418	1.85376	0.0591392	0.890451	cerebral endothelial cell adhesion molecule	protein_coding	1.23326e-05
ENSGALG00000019397	1	CERK	CERK	11.5852	10.1035	14.5021	8.83967	10.2492	11.4047	12.0494	10.1657	1.1853	0.645314	0.245251	ceramide kinase	protein_coding	1.78011
ENSGALG00000025781	25	CERS2	CERS2	4.18685	5.75272	6.50146	5.40966	5.03037	5.73361	5.49003	5.3934	1.01792	0.993328	0.0256202	ceramide synthase 2-like	protein_coding	2.46128
ENSGALG00000005114	11	CES1	CES1	9.37859	6.1359	11.9185	21.0861	20.3479	13.9345	9.11694	18.4478	0.494201	0.00236924	-1.01683	carboxylesterase 1 (monocyte/macrophage serine esterase 1)	protein_coding	8.35076e-06
ENSGALG00000026741	4	CETN1	CETN1	8.2483	8.61174	7.52415	7.32215	6.34659	5.81091	8.13454	6.49249	1.25292	0.500286	0.325289	centrin, EF-hand protein, 1	protein_coding	1.53797
ENSGALG00000007510	4	CETN2	CETN2	72.5406	81.9396	56.1365	47.4937	38.5652	34.5695	70.3321	40.2066	1.74927	0.00948804	0.806749	centrin, EF-hand protein, 2	protein_coding	0.0117608
ENSGALG00000014648	Z	CETN3	CETN3	52.2549	55.4255	43.2628	51.2529	35.5985	36.7982	50.371	41.2287	1.22175	0.623439	0.288944		protein_coding	2.15765
ENSGALG00000001234	11	CETP	CETP	0.457449	0.200644	0.312639	0.38478	0.562939	0.457335	0.321664	0.468101	0.687169	0.601869	-0.541264	cholesteryl ester transfer protein, plasma	protein_coding	0.414619
ENSGALG00000028830	15	CFAP73	CFAP73	1.68153	1.98744	2.21047	3.26504	0.805056	2.06261	1.96198	2.04781	0.958088	0.970127	-0.0617693		protein_coding	0.00686572
ENSGALG00000027497	28	CFD	CFD	448.11	641.644	432.323	1071.34	668.471	949.632	509.028	897.292	0.567294	0.0484599	-0.817831	complement factor D (adipsin)	protein_coding	0.0592542
ENSGALG00000002853	11	CFDP1	CFDP1	10.2779	11.3317	10.1137	10.395	8.32238	9.38989	10.5858	9.37271	1.12943	0.769353	0.175593	craniofacial development protein 1	protein_coding	3.65324
ENSGALG00000002431	8	CFH	CFH	163.896	245.539	171.903	130.573	146.044	116.288	194.443	130.922	1.48519	0.233817	0.570645	complement factor H	protein_coding	0.409742
ENSGALG00000012126	4	CFI	CFI	1.22019	1.31123	1.56026	5.06426	2.81546	3.42789	1.36465	3.77149	0.361832	0.00247012	-1.46661	complement factor I	protein_coding	0.00168424
ENSGALG00000010027	5	CFL2	CFL2	77.2452	78.6788	64.7559	59.0368	49.966	59.1079	73.6194	56.0603	1.31322	0.26383	0.393107	cofilin 2 (muscle)	protein_coding	0.671141
ENSGALG00000008240	7	CFLAR	CFLAR	34.094	22.5848	26.8725	31.5381	30.9741	30.7189	27.7856	31.078	0.89406	0.74958	-0.161557	CASP8 and FADD-like apoptosis regulator	protein_coding	4.63973
ENSGALG00000009324	1	CFTR	CFTR	12.2616	4.54334	4.89385	4.37282	2.29106	2.77308	7.19224	3.14833	2.28447	0.0142628	1.19186	cystic fibrosis transmembrane conductance regulator (ATP-binding cassette sub-family C, member 7)	protein_coding	0.0119669
ENSGALG00000015824	3	CGA	CGA	45.1643	40.2116	26.1746	63.3672	29.8364	44.317	37.1964	45.8945	0.810475	0.652501	-0.30316	glycoprotein hormones, alpha polypeptide	protein_coding	0.000159883
ENSGALG00000015400		CGGBP1	CGGBP1	8.07708	6.08361	10.6403	15.0763	16.6026	15.4223	8.25085	15.6975	0.525617	0.0578291	-0.927917		pseudogene	0.0623214
ENSGALG00000000920	25	CGN	CGN	0.253848	0.336433	0.318696	0.64649	0.499186	0.524992	0.303713	0.556822	0.54544	0.185067	-0.874507		protein_coding	0.211625
ENSGALG00000004294	10	CGNL1	CGNL1	9.21121	5.90951	9.04179	15.1179	17.2802	15.6554	8.0314	16.0138	0.501531	0.00012276	-0.99559	cingulin-like 1	protein_coding	0.000123304
ENSGALG00000012206	5	CGRRF1	CGRRF1	8.6823	8.38026	9.34439	8.53134	7.89047	8.89204	8.80141	8.44115	1.04268	0.964619	0.0602946	cell growth regulator with ring finger domain 1	protein_coding	0.464596
ENSGALG00000006352	6	CH25H	CH25H	24.7479	19.7336	10.9303	14.8548	17.8773	20.9219	18.465	17.8892	1.03218	0.980132	0.0457006	cholesterol 25-hydroxylase	protein_coding	0.0285771
ENSGALG00000027874	5	CHAC1	CHAC1	6.56253	3.23867	3.7479	4.23179	4.8175	4.60088	4.49725	4.54946	0.988523	0.983813	-0.0166542	ChaC, cation transport regulator homolog 1 (E. coli)	protein_coding	0.00668575
ENSGALG00000008182	3	CHAC2	CHAC2	1.80331	2.59133	1.79094	2.45203	1.82571	2.73176	2.0684	2.34102	0.883548	0.896602	-0.17862	ChaC, cation transport regulator homolog 2 (E. coli)	protein_coding	3.02239
ENSGALG00000019761	18	CHAD	CHAD	67.0901	124.665	171.429	59.3784	110.063	130.438	121.293	99.9207	1.21389	0.782969	0.279637	chondroadherin	protein_coding	1.57875e-12
ENSGALG00000011970	1	CHADL	CHADL	1.25824	1.49928	0.906165	1.22547	2.41476	3.06934	1.22393	2.23767	0.546968	0.205517	-0.870472	chondroadherin-like	protein_coding	0.123921
ENSGALG00000001126	28	CHAF1A	CHAF1A	4.8825	5.08149	4.29198	4.71485	4.79816	3.98419	4.7559	4.49704	1.05756	0.940348	0.080742	chromatin assembly factor 1, subunit A (p150)	protein_coding	4.30989
ENSGALG00000016042	1	CHAF1B	CHAF1B	3.83536	3.8057	3.74983	4.43215	4.91104	4.82154	3.79795	4.72138	0.804416	0.585595	-0.313986	chromatin assembly factor 1, subunit B (p60)	protein_coding	0.00356198
ENSGALG00000018767	1	CHAT1	ART1	2.77417	1.38154	3.04361	4.18328	5.06607	2.546	2.38959	3.92381	0.608998	0.374831	-0.715491		protein_coding	0.523879
ENSGALG00000028809	6	CHCHD1	CHCHD1	14.051	14.4269	13.1087	12.2616	11.4904	11.5051	13.8708	11.753	1.18019	0.664305	0.239021	coiled-coil-helix-coiled-coil-helix domain containing 1	protein_coding	2.77927
ENSGALG00000028810	15	CHCHD10	CHCHD10	283.025	179.716	154.656	168.023	143.399	198.289	205.357	170	1.20798	0.672101	0.272596	coiled-coil-helix-coiled-coil-helix domain-containing protein 2, mitochondrial-like	protein_coding	0.911389
ENSGALG00000002495	19	CHCHD2	CHCHD2	283.209	279.283	244.52	256.22	271.462	258.491	269.138	262.031	1.02712	0.976165	0.0386082	coiled-coil-helix-coiled-coil-helix domain containing 2	protein_coding	9.24269
ENSGALG00000006489	1	CHCHD3	CHCHD3	69.24	57.8333	54.2696	56.9699	54.908	58.3035	60.4092	56.7357	1.06475	0.908507	0.0905116	coiled-coil-helix-coiled-coil-helix domain containing 3	protein_coding	10.0375
ENSGALG00000006328	12	CHCHD4	CHCHD4	13.8796	12.1801	10.5052	11.1472	10.8739	12.6504	12.1849	11.5619	1.05388	0.942869	0.0757149	coiled-coil-helix-coiled-coil-helix domain containing 4	protein_coding	8.8016
ENSGALG00000006056	12	CHCHD6	CHCHD6	10.5924	12.8633	11.2884	10.0567	7.88469	6.79987	11.6006	8.2462	1.40678	0.197411	0.4924		protein_coding	0.400916
ENSGALG00000014642	Z	CHD1	CHD1	7.29271	5.03245	7.16026	7.21462	7.8099	8.20224	6.47986	7.74256	0.836915	0.55055	-0.256848	chromodomain helicase DNA binding protein 1	protein_coding	1.80258
ENSGALG00000015038	1	CHD1L	CHD1L	8.52601	6.33043	6.19613	4.78157	4.37088	3.66527	7.0072	4.27086	1.6407	0.0531942	0.714311	chromodomain helicase DNA binding protein 1-like	protein_coding	0.0744693
ENSGALG00000006949	10	CHD2	CHD2	9.29946	5.60525	6.50399	9.63501	9.80691	9.00906	7.11547	9.4824	0.750387	0.26383	-0.414294	chromodomain helicase DNA binding protein 2	protein_coding	0.636819
ENSGALG00000013565	1	CHD4	CHD4	28.32	25.431	35.8892	30.2112	30.059	29.8327	29.8486	30.0349	0.993796	0.981692	-0.00897907	chromodomain helicase DNA binding protein 4	protein_coding	14.2022
ENSGALG00000000747	21	CHD5	CHD5	14.5139	12.4986	14.5668	18.2533	14.2093	15.4049	13.848	15.962	0.867559	0.644493	-0.204966	chromodomain helicase DNA binding protein 5	protein_coding	3.14439
ENSGALG00000021511	20	CHD6	CHD6	9.91706	7.40214	8.80928	11.2053	10.1903	11.6233	8.695	11.0096	0.789769	0.32103	-0.340498	chromodomain helicase DNA binding protein 6	protein_coding	0.942825
ENSGALG00000015472	2	CHD7	CHD7	4.56721	2.9674	3.24521	5.098	5.88077	5.77886	3.58465	5.58517	0.641816	0.0285775	-0.639768	chromodomain helicase DNA binding protein 7	protein_coding	0.0446685
ENSGALG00000003719	11	CHD9	CHD9	2.65096	1.47968	2.61499	5.16239	7.22717	7.45071	2.24026	6.6119	0.338822	1.3936e-07	-1.5614	chromodomain helicase DNA binding protein 9	protein_coding	8.92529e-08
ENSGALG00000028307		CHDB1	CHD1	8.34792	7.005	8.80483	10.0331	10.3807	9.8103	8.04371	10.0736	0.798496	0.42816	-0.324643	chromodomain-helicase-DNA-binding protein 1-like	protein_coding	5.13568e-05
ENSGALG00000005363	12	CHDH	CHDH	0.762395	0.670096	1.09465	1.00747	1.16105	1.22826	0.841537	1.13258	0.743027	0.620008	-0.428513	choline dehydrogenase	protein_coding	1.44688
ENSGALG00000000970	24	CHEK1	CHEK1	2.19216	2.48071	3.1311	2.05872	1.90572	1.58322	2.60286	1.84787	1.40857	0.550888	0.49423	STT3, subunit of the oligosaccharyltransferase complex, homolog A (S. cerevisiae)	protein_coding	1.11464
ENSGALG00000005695	15	CHEK2	CHEK2	8.23256	7.27195	8.89446	7.33977	8.19928	7.11778	8.12675	7.54945	1.07647	0.917779	0.106308	checkpoint kinase 2	protein_coding	4.13234
ENSGALG00000003824	28	CHERP	CHERP	21.5598	17.7021	18.1259	18.6736	17.5051	18.8209	19.1125	18.3367	1.04231	0.945851	0.0597801	calcium homeostasis endoplasmic reticulum protein	protein_coding	6.55986
ENSGALG00000002180	15	CHFR	CHFR	9.37956	8.94391	12.1463	12.0069	16.3405	12.9371	10.1507	13.7525	0.738103	0.251316	-0.438106	checkpoint with forkhead and ring finger domains, E3 ubiquitin protein ligase	protein_coding	0.573643
ENSGALG00000010820	5	CHGA	CHGA	30.5357	29.7936	14.2834	57.1727	30.8029	40.9242	24.9086	43.0097	0.57914	0.0638149	-0.788017	chromogranin A (parathyroid secretory protein 1)	protein_coding	0.0809816
ENSGALG00000009155	3	CHGB	CHGB	5.13851	6.41678	5.21998	9.6377	5.60175	4.52963	5.60298	6.59052	0.850158	0.772368	-0.234197	chromogranin B (secretogranin 1)	protein_coding	0.564145
ENSGALG00000023760	26	CHIA	CHIA	2.26201	2.96713	1.14474	7.70555	3.13384	3.30477	2.13243	4.71819	0.45196	0.0970269	-1.14573	chitinase, acidic	protein_coding	0.0846854
ENSGALG00000007660	4	CHIC1	CHIC1	9.57224	7.68831	9.54153	11.1878	11.3064	13.6361	8.92215	12.0484	0.740525	0.239222	-0.433379	cysteine-rich hydrophobic domain 1	protein_coding	0.551993
ENSGALG00000013931	4	CHIC2	CHIC2	11.3147	9.96655	10.6085	13.3338	17.2711	15.6792	10.6237	15.4235	0.688798	0.291586	-0.537848	cysteine-rich hydrophobic domain 2	protein_coding	0.542135
ENSGALG00000006830	5	CHID1	CHID1	9.04831	12.1787	7.75473	9.3096	6.66567	5.68017	9.68994	7.21773	1.34252	0.477878	0.424942	chitinase domain containing 1	protein_coding	1.12457
ENSGALG00000027271		CHIR2D-680	LILRA2	3.24156	2.78635	3.67128	1.01026	0.189746	2.51574	3.22969	1.24787	2.58816	0.155776	1.37193		protein_coding	0.113545
ENSGALG00000027601		CHIR2D-871	LILRA2	3.11218	5.36946	4.32494	2.18801	3.37523	4.34819	4.28563	3.30899	1.29515	0.746473	0.373117	platelet glycoprotein VI-like	protein_coding	2.00064
ENSGALG00000026209		CHIR-AB1	TARM1	1.16336	2.2657	1.40255	0.830479	3.08279	1.80478	1.61903	1.90224	0.851118	0.881371	-0.23257	immunoglobulin-like receptor CHIR-AB-600	protein_coding	3.78971
[truncated: 9,514 more rows]

## Sheet: Legend to Table S2
		FDR
		0.0001
		0.001
		0.01
		0.05
		Log2(Ratio)	Ratio
		2	4x
		1	2x
		0.584963	1.5x

## Sheet: Table S3
Additional file 1: Table S3.Enriched pathways obtained using Ingenuity software and the RNA-seq differential transcripts (FDR ≤ 0.05; fold change ≥1.5).
(RNA-seq pathway analysis, © 2000-2017 QIAGEN. All rights reserved).
NS = not significant
A. List of the enriched patheways	-log(overlap P-value)**	Ratio*	z-score***	Molecules
Role of Tissue Factor in Cancer	9.81	0.225	NS	PIK3CA,MAPK1,PIK3R1,MMP13,JAK2,FGG,VEGFA,PAK1,PIK3CG,ITGAV,HCK,AKT3,PLCB1,FGB,FRS2,MMP1,CXCL8,GNA12,EGR1,PIK3C2G,GNAQ,ITGA6,RPS6KA6,PTPN11,CSF1,LYN,RPS6KA1
Role of Osteoblasts, Osteoclasts and Chondrocytes in Rheumatoid Arthritis	8.82	0.162	NS	PIK3CA,FRZB,MAPK1,MMP3,NFATC3,IL1RL1,PIK3R1,LRP6,BMPR2,MMP13,WNT16,BCL2,JUN,NFAT5,BMPR1A,PIK3CG,WNT4,DKK2,AKT3,TRAF5,TNFRSF1B,ADAMTS5,FRS2,MMP1,CTSK,SMAD9,PIK3C2G,IL1R1,IL7,IL18RAP,TRAF6,FOS,PTPN11,FOXO1,CSF1,FZD6,WNT11
Role of Macrophages, Fibroblasts and Endothelial Cells in Rheumatoid Arthritis	7.38	0.136	NS	TRAF3,PIK3CA,FRZB,MAPK1,MMP3,NFATC3,IL1RL1,PIK3R1,LRP6,WNT16,MMP13,JAK2,VEGFA,JUN,NFAT5,PIK3CG,WNT4,DKK2,AKT3,PLCB1,PRKCE,TRAF5,TNFRSF1B,FRS2,PRKD3,MMP1,CXCL8,PRKCQ,GNAQ,PIK3C2G,CEBPB,IL1R1,IL7,IL18RAP,C5,TRAF6,FOS,PTPN11,CSF1,FZD6,WNT11
Nitric Oxide Signaling in the Cardiovascular System	7.28	0.204	-2.985	KNG1,PLN,PIK3CA,PRKCQ,MAPK1,FLT1,PIK3R1,FLT4,PIK3C2G,VEGFA,BDKRB2,PTPN11,PIK3CG,ITPR3,GUCY1A2,PRKCE,AKT3,PDE5A,KDR,FRS2,PRKD3,GUCY1B3
T Cell Receptor Signaling	6.62	0.194	NS	PIK3CA,PRKCQ,MAPK1,CD3E,NFATC3,PIK3R1,MAP3K1,PIK3C2G,CD8A,CD8B,SHB,FOS,NFAT5,JUN,PTPN11,GRAP2,RASGRP1,PIK3CG,ZAP70,FRS2,ITK
IL-8 Signaling	6.18	0.148	-3	PIK3CA,MAPK1,PIK3R1,BCL2,VEGFA,RAB11FIP2,GNB4,JUN,PIK3CG,ITGAV,AKT3,PRKCE,FRS2,PRKD3,CXCL8,NOX4,PRKCQ,FLT1,GNA12,FLT4,PIK3C2G,RHOJ,GNG10,TRAF6,FOS,CDH1,MPO,PTPN11,KDR
Acute Phase Response Signaling	5.94	0.154	-1.964	PIK3CA,ITIH3,MAPK1,PIK3R1,JAK2,FGG,SERPIND1,MBL2,JUN,F8,PIK3CG,AKT3,FGB,SERPINA1,TNFRSF1B,AGT,MAP3K1,IL1R1,CEBPB,C5,TRAF6,FOS,ALB,PTPN11,A2M,RBP4
Hepatic Fibrosis / Hepatic Stellate Cell Activation	5.87	0.149	NS	IGFBP4,COL8A2,COL4A6,IL1RL1,MMP13,BCL2,VEGFA,CYP2E1,HGF,IGF1R,KLF12,TNFRSF1B,MMP1,AGT,CXCL8,FLT1,EDNRB,FLT4,MYH7,COL20A1,IL1R1,IL18RAP,MET,CSF1,KDR,A2M,CCR7
Relaxin Signaling	5.79	0.159	-2	PIK3CA,MAPK1,PDE10A,PIK3R1,GNA12,PIK3C2G,GNAQ,GNG10,VEGFA,FOS,GNB4,JUN,PDE7B,PTPN11,PIK3CG,RXFP1,NPR1,GUCY1A2,AKT3,PDE5A,PDE11A,FRS2,ADCY7,GUCY1B3
Renin-Angiotensin Signaling	5.77	0.174	-2.837	PIK3CA,PRKCQ,MAPK1,PAK6,PIK3R1,MAP3K1,PIK3C2G,GNAQ,JAK2,SHE,FOS,PAK1,JUN,PTPN11,PIK3CG,ITPR3,PRKCE,FRS2,PRKD3,ADCY7,AGT
Leukocyte Extravasation Signaling	5.73	0.141	-3	PIK3CA,CLDN11,MAPK1,CLDN15,MMP3,PIK3R1,JAM2,AFDN,MMP13,PIK3CG,PRKCE,FRS2,PRKD3,MMP1,ITGA4,ITK,TIMP3,PRKCQ,PIK3C2G,ITGA6,MMP10,ARHGAP5,EDIL3,PTPN11,CLDN1,RAP1GAP,RASGRP1,FER,MSN
CXCR4 Signaling	5.66	0.152	-1.789	PIK3CA,PRKCQ,MAPK1,PAK6,EGR1,GNA12,PIK3R1,PIK3C2G,GNAQ,RHOJ,GNG10,GNB4,FOS,PAK1,JUN,PTPN11,PIK3CG,ITPR3,LYN,PLCB1,PRKCE,AKT3,ADCY7,PRKD3,FRS2
HGF Signaling	5.6	0.175	-2.524	ETS1,MAP3K9,PIK3CA,PRKCQ,MAPK1,PIK3R1,MAP3K1,PIK3C2G,MET,FOS,PAK1,JUN,PTPN11,HGF,PIK3CG,PRKCE,AKT3,FRS2,PRKD3,ITGA4
VEGF Family Ligand-Receptor Interactions	5.44	0.193	-2.668	PIK3CA,PRKCQ,MAPK1,FLT1,PIK3R1,FLT4,PIK3C2G,PLA2G1B,VEGFA,FOS,PTPN11,PIK3CG,PRKCE,AKT3,KDR,FRS2,PRKD3
Renal Cell Carcinoma Signaling	5.29	0.198	-1.807	ETS1,PIK3CA,MAPK1,PAK6,PIK3R1,PIK3C2G,VEGFA,MET,FOS,PAK1,JUN,PTPN11,HGF,PIK3CG,AKT3,FRS2
Macropinocytosis Signaling	5.29	0.198	-2.138	MRC1,PIK3CA,PRKCQ,PIK3R1,ANKFY1,PIK3C2G,MET,PAK1,PTPN11,CSF1,HGF,PIK3CG,PRKCE,ITGB4,PRKD3,FRS2
Endothelin-1 Signaling	5.15	0.14	-1.569	PIK3CA,MAPK1,PIK3R1,SHE,JUN,LCAT,PLB1,PIK3CG,PRKCE,PLCB1,FRS2,PRKD3,GUCY1B3,PNPLA8,PRKCQ,EDNRB,GNA12,GNAQ,PLA2G1B,PIK3C2G,MAPK6,FOS,PTPN11,ITPR3,GUCY1A2,ADCY7
IL-3 Signaling	5.14	0.193	-1.5	PIK3CA,PRKCQ,MAPK1,PIK3R1,PIK3C2G,JAK2,FOS,PAK1,JUN,FOXO1,PTPN11,PIK3CG,PRKCE,AKT3,FRS2,PRKD3
Growth Hormone Signaling	5.14	0.193	-2.84	PIK3CA,PRKCQ,MAPK1,PIK3R1,PIK3C2G,JAK2,FOS,RPS6KA6,PTPN11,PIK3CG,IGF1R,PRKCE,RPS6KA1,FRS2,PRKD3,A2M
Prolactin Signaling	5.14	0.193	-1.807	PIK3CA,PRKCQ,MAPK1,PIK3R1,PIK3C2G,CEBPB,JAK2,IRF1,FOS,JUN,PTPN11,PIK3CG,PRKCE,PRLR,FRS2,PRKD3
Role of NFAT in Regulation of the Immune Response	4.88	0.138	-2.985	PIK3CA,PRKCQ,MAPK1,CD3E,HLA-A,NFATC3,GNA12,PIK3R1,PIK3C2G,GNAQ,GNG10,GNB4,FOS,NFAT5,JUN,PTPN11,PIK3CG,ITPR3,ZAP70,LYN,PLCB1,AKT3,MEF2C,FRS2,ITK
CD28 Signaling in T Helper Cells	4.87	0.157	-1.886	PIK3CA,PRKCQ,CD3E,NFATC3,HLA-A,PIK3R1,MAP3K1,PIK3C2G,FOS,PAK1,NFAT5,JUN,PTPN11,GRAP2,PIK3CG,ZAP70,ITPR3,AKT3,FRS2,ITK
Production of Nitric Oxide and Reactive Oxygen Species in Macrophages	4.86	0.135	-3	MAP3K9,PIK3CA,APOB,PRKCQ,MAPK1,PIK3R1,MAP3K1,PIK3C2G,RHOJ,JAK2,IRF1,FOS,ALB,MPO,JUN,PPP1R12A,PTPN11,PIK3CG,PRKCE,AKT3,SERPINA1,TNFRSF1B,JAK3,PRKD3,FRS2,RBP4
IL-6 Signaling	4.81	0.156	-1.789	CXCL8,PIK3CA,MAPK1,IL1RL1,PIK3R1,PIK3C2G,CEBPB,JAK2,IL1R1,IL18RAP,TRAF6,VEGFA,FOS,JUN,PTPN11,PIK3CG,AKT3,TNFRSF1B,FRS2,A2M
Axonal Guidance Signaling	4.8	0.103	NS	LRRC4C,PIK3CA,MAPK1,MMP3,NFATC3,PIK3R1,WNT16,MMP13,PLXNA2,ABLIM1,VEGFA,GNB4,PAK1,NFAT5,GLI3,NTNG2,PIK3CG,ABLIM3,UNC5D,WNT4,PRKCE,PLCB1,AKT3,LNPEP,PRKD3,ADAMTS5,FRS2,ITGA4,PRKCQ,PAK6,GNA12,SEMA5A,ADAM22,GNAQ,PIK3C2G,MMP10,EPHA3,ADAMTS9,GNG10,MET,SEMA4D,PTPN11,ADAM10,FZD6,WNT11,NTN3
Regulation of the Epithelial-Mesenchymal Transition Pathway	4.64	0.134	NS	PIK3CA,MAPK1,PIK3R1,WNT16,JAK2,HGF,PIK3CG,FGF12,AKT3,WNT4,FRS2,FGF7,ETS1,JAG2,TWIST2,ESRP2,EGR1,PIK3C2G,MET,CDH1,PTPN11,FZD6,JAK3,WNT11,PSEN1
Tec Kinase Signaling	4.48	0.137	-2.524	PIK3CA,PRKCQ,PAK6,GNA12,PIK3R1,PIK3C2G,GNAQ,RHOJ,JAK2,GNG10,FOS,GNB4,PAK1,PTPN11,PIK3CG,LYN,HCK,PRKCE,JAK3,FRS2,PRKD3,ITGA4,ITK
Thrombopoietin Signaling	4.47	0.2	-1.941	FOS,PIK3CA,PRKCQ,JUN,MAPK1,PTPN11,PIK3CG,PIK3R1,PIK3C2G,PRKCE,JAK2,FRS2,PRKD3
eNOS Signaling	4.3	0.137	-3.273	KNG1,PIK3CA,PRKCQ,FLT1,PIK3R1,FLT4,PIK3C2G,GNAQ,VEGFA,BDKRB2,PTPN11,PIK3CG,ITPR3,GUCY1A2,PRKCE,AKT3,KDR,FRS2,BDKRB1,PRKD3,ADCY7,GUCY1B3
NF-κB Activation by Viruses	4.26	0.172	-3.357	PIK3CA,PRKCQ,MAPK1,PIK3R1,MAP3K1,PIK3C2G,ITGA6,PTPN11,PIK3CG,ITGAV,PRKCE,AKT3,PRKD3,FRS2,ITGA4
PTEN Signaling	4.2	0.151	3.638	MAST2,PIK3CA,MAPK1,FLT1,PIK3R1,FLT4,BMPR2,PREX2,CNKSR3,BCL2,SYNJ1,FOXO1,BMPR1A,PIK3CG,IGF1R,AKT3,KDR,ITGA4
Glucocorticoid Receptor Signaling	4.19	0.112	NS	PIK3CA,MAPK1,CD3E,NFATC3,PIK3R1,JAK2,CCL3,FGG,BCL2,JUN,NFAT5,NCOA2,PIK3CG,AKT3,FRS2,MMP1,POLR2L,AGT,CXCL8,MAP3K1,PIK3C2G,CEBPB,NCOA3,TRAF6,FOS,TAF1,PTPN11,DUSP1,GTF2H4,NRIP1,JAK3,A2M
Role of NANOG in Mammalian Embryonic Stem Cell Pluripotency	4.16	0.15	-2.714	PIK3CA,MAPK1,SMAD9,PIK3R1,PIK3C2G,WNT16,BMPR2,JAK2,LIFR,PTPN11,BMPR1A,PIK3CG,FZD6,WNT4,AKT3,JAK3,FRS2,WNT11
Coagulation System	4.15	0.257	-0.333	BDKRB2,KNG1,F8,SERPINA1,FGB,BDKRB1,A2M,FGG,SERPIND1
IL-12 Signaling and Production in Macrophages	4.06	0.139	NS	PIK3CA,PRKCQ,APOB,MAPK1,PIK3R1,PIK3C2G,CEBPB,IRF1,TRAF6,FOS,ALB,JUN,PTPN11,PIK3CG,PRKCE,AKT3,SERPINA1,FRS2,PRKD3,RBP4
Erythropoietin Signaling	4.03	0.173	NS	PIK3CA,PRKCQ,MAPK1,PIK3R1,PIK3C2G,JAK2,FOS,JUN,PTPN11,PIK3CG,PRKCE,AKT3,PRKD3,FRS2
Molecular Mechanisms of Cancer	4.01	0.103	NS	PIK3CA,MAPK1,PIK3R1,LRP6,BMPR2,WNT16,JAK2,BCL2,PAK1,JUN,BMPR1A,PIK3CG,WNT4,AKT3,PLCB1,PRKCE,PRKD3,FRS2,ITGA4,PRKCQ,PAK6,SMAD9,GNA12,GNAQ,PIK3C2G,MDM2,RHOJ,FOS,CDH1,PTPN11,NF1,FOXO1,RASGRP1,FZD6,JAK3,ADCY7,WNT11,PSEN1
Colorectal Cancer Metastasis Signaling	3.94	0.115	-1.8	PIK3CA,MAPK1,MMP3,PIK3R1,LRP6,MMP13,WNT16,JAK2,VEGFA,GNB4,APPL1,JUN,PIK3CG,WNT4,AKT3,FRS2,MMP1,PIK3C2G,MMP10,RHOJ,GNG10,FOS,CDH1,PTPN11,FZD6,JAK3,ADCY7,WNT11
JAK/Stat Signaling	3.91	0.169	-1.604	PIK3CA,MAPK1,PIK3R1,PIK3C2G,GNAQ,JAK2,CEBPB,FOS,JUN,PTPN11,PIK3CG,AKT3,JAK3,FRS2
CCR3 Signaling in Eosinophils	3.88	0.143	NS	PIK3CA,PRKCQ,MAPK1,PAK6,PIK3R1,PIK3C2G,PLA2G1B,GNG10,GNB4,PAK1,PTPN11,PPP1R12A,PIK3CG,ITPR3,PRKCE,PLCB1,FRS2,PRKD3
Mouse Embryonic Stem Cell Pluripotency	3.84	0.152	-2.5	PIK3CA,MAPK1,SMAD9,PIK3R1,PIK3C2G,BMPR2,JAK2,LIFR,ID1,PTPN11,BMPR1A,PIK3CG,FZD6,AKT3,JAK3,FRS2
Rac Signaling	3.83	0.147	-2.668	NOX4,PIK3CA,MAPK1,PAK6,PIK3R1,MAP3K1,PIK3C2G,PIKFYVE,MCF2L,PAK1,CYFIP2,JUN,PTPN11,PIK3CG,SH3RF1,FRS2,ITGA4
IL-17 Signaling	3.8	0.165	NS	TRAF6,CXCL8,PIK3CA,JUN,MAPK1,PTPN11,MMP3,PIK3CG,PIK3R1,PIK3C2G,AKT3,CEBPB,JAK2,FRS2
PKCθ Signaling in T Lymphocytes	3.79	0.141	-2.668	MAP3K9,PIK3CA,PRKCQ,MAPK1,CD3E,NFATC3,HLA-A,PIK3R1,MAP3K1,PIK3C2G,FOS,NFAT5,JUN,PTPN11,GRAP2,PIK3CG,ZAP70,FRS2
April Mediated Signaling	3.76	0.231	-1.667	TRAF6,FOS,TRAF3,NFAT5,JUN,MAPK1,NFATC3,MAP3K1,TRAF5
UVB-Induced MAPK Signaling	3.75	0.182	NS	FOS,PIK3CA,PRKCQ,JUN,MAPK1,PTPN11,PIK3CG,PIK3R1,PIK3C2G,PRKCE,FRS2,PRKD3
IL-4 Signaling	3.74	0.163	NS	PIK3CA,IRF4,NFATC3,HLA-A,PIK3R1,PIK3C2G,JAK2,NFAT5,SYNJ1,PTPN11,PIK3CG,AKT3,JAK3,FRS2
iCOS-iCOSL Signaling in T Helper Cells	3.74	0.144	-3.357	PIK3CA,PRKCQ,CD3E,NFATC3,HLA-A,PIK3R1,PIK3C2G,TRAT1,NFAT5,PTPN11,GRAP2,PIK3CG,ZAP70,ITPR3,AKT3,FRS2,ITK
GDNF Family Ligand-Receptor Interactions	3.74	0.171	-1.508	FOS,PIK3CA,GFRA4,JUN,MAPK1,PTPN11,PIK3CG,PIK3R1,GFRA1,ITPR3,PIK3C2G,RET,FRS2
ErbB Signaling	3.71	0.155	NS	PIK3CA,PRKCQ,MAPK1,PAK6,PIK3R1,PIK3C2G,FOS,PAK1,JUN,FOXO1,PTPN11,PIK3CG,PRKCE,PRKD3,FRS2
Estrogen-Dependent Breast Cancer Signaling	3.68	0.169	-1.508	PIK3CA,MAPK1,PIK3R1,TERT,PIK3C2G,HSD17B11,FOS,JUN,PTPN11,PIK3CG,IGF1R,AKT3,FRS2
CTLA4 Signaling in Cytotoxic T Lymphocytes	3.66	0.153	NS	PIK3CA,CD3E,HLA-A,PIK3R1,PIK3C2G,TRAT1,JAK2,CD8A,CD8B,PTPN11,GRAP2,PIK3CG,ZAP70,AKT3,FRS2
Inhibition of Angiogenesis by TSP1	3.66	0.25	-1.342	VEGFA,SDC1,JUN,MAPK1,GUCY1A2,AKT3,KDR,GUCY1B3
Granulocyte Adhesion and Diapedesis	3.65	0.127	NS	CXCL8,CLDN11,SDC1,MMP3,CLDN15,IL1RL1,ITGA6,MMP10,MMP13,SDC3,IL1R1,CCL3,IL18RAP,C5,CLDN1,CXCL14,TNFRSF1B,MMP1,CCL19,ITGA4,MSN
NF-κB Signaling	3.65	0.124	-3.838	PIK3CA,TRAF3,PRKCQ,FLT1,PIK3R1,MAP3K1,FLT4,PIK3C2G,BMPR2,IL1R1,TAB3,TRAF6,PTPN11,BMPR1A,PIK3CG,ZAP70,IGF1R,AKT3,TRAF5,KDR,TNFRSF1B,FRS2
Natural Killer Cell Signaling	3.65	0.142	NS	PIK3CA,PRKCQ,MAPK1,PAK6,PIK3R1,PIK3C2G,LILRB1,PAK1,SH2D1A,SYNJ1,PTPN11,PIK3CG,ZAP70,PRKCE,AKT3,PRKD3,FRS2
EGF Signaling	3.62	0.176	-1.732	FOS,PIK3CA,JUN,MAPK1,PTPN11,PIK3CG,PIK3R1,MAP3K1,ITPR3,PIK3C2G,AKT3,FRS2
CD40 Signaling	3.62	0.167	-1.941	TRAF6,FOS,PIK3CA,TRAF3,JUN,MAPK1,PTPN11,PIK3CG,PIK3R1,PIK3C2G,TRAF5,JAK3,FRS2
P2Y Purigenic Receptor Signaling Pathway	3.62	0.136	-2.5	PIK3CA,PRKCQ,MAPK1,PIK3R1,PIK3C2G,GNAQ,GNG10,GNB4,FOS,JUN,PTPN11,PIK3CG,PRKCE,PLCB1,AKT3,FRS2,PRKD3,ADCY7
B Cell Activating Factor Signaling	3.58	0.22	-2.121	TRAF6,FOS,TRAF3,NFAT5,JUN,MAPK1,NFATC3,MAP3K1,TRAF5
Osteoarthritis Pathway	3.57	0.117	-2.558	TIMP3,CXCL8,FRZB,MMP3,SMAD9,IL1RL1,MMP10,MMP13,WNT16,BMPR2,CEBPB,IL1R1,IL18RAP,VEGFA,S100A9,GLI3,BMPR1A,FZD6,MEF2C,TNFRSF1B,ADAMTS5,MMP1,ITGA4,RBP4
Role of JAK1 and JAK3 in γc Cytokine Signaling	3.56	0.174	NS	IL7R,PIK3CA,MAPK1,PTPN11,PIK3CG,PIK3R1,IL21R,PIK3C2G,JAK2,JAK3,IL7,FRS2
fMLP Signaling in Neutrophils	3.56	0.139	-3.357	NOX4,PIK3CA,PRKCQ,MAPK1,NFATC3,PIK3R1,PIK3C2G,GNG10,GNB4,NFAT5,PTPN11,PIK3CG,ITPR3,PRKCE,PLCB1,FRS2,PRKD3
CNTF Signaling	3.52	0.183	-2.714	LIFR,RPS6KA6,PIK3CA,MAPK1,PTPN11,PIK3CG,PIK3R1,PIK3C2G,RPS6KA1,JAK2,FRS2
Antiproliferative Role of Somatostatin Receptor 2	3.39	0.167	-1.89	GNB4,PIK3CA,MAPK1,PTPN11,PIK3CG,PIK3R1,NPR1,PIK3C2G,GUCY1A2,FRS2,GUCY1B3,GNG10
HIF1α Signaling	3.34	0.138	NS	PIK3CA,MMP3,MAPK1,PIK3R1,PIK3C2G,MAPK6,MMP10,MMP13,MDM2,VEGFA,JUN,PTPN11,PIK3CG,AKT3,FRS2,MMP1
GM-CSF Signaling	3.33	0.164	-1.732	ETS1,PIK3CA,MAPK1,PTPN11,PIK3CG,PIK3R1,LYN,PIK3C2G,HCK,AKT3,JAK2,FRS2
Huntington's Disease Signaling	3.28	0.108	-2.524	PIK3CA,MAPK1,REST,PIK3R1,PACSIN1,HDAC10,GNB4,JUN,HDAC11,PIK3CG,IGF1R,AKT3,PRKCE,PLCB1,FRS2,PRKD3,POLR2L,PRKCQ,RCOR3,GLS,GNAQ,PIK3C2G,GNG10,PTPN11,HTT,PSME4
IL-2 Signaling	3.27	0.172	-1.897	FOS,PIK3CA,JUN,MAPK1,PTPN11,PIK3CG,PIK3R1,PIK3C2G,AKT3,JAK3,FRS2
Synaptic Long Term Depression	3.26	0.128	-1.886	PNPLA8,PRKCQ,MAPK1,GNA12,PLA2G1B,GNAQ,LCAT,PLB1,NPR1,ITPR3,LYN,GUCY1A2,IGF1R,PRKCE,PLCB1,PRKD3,GUCY1B3,GRIA3
Role of NFAT in Cardiac Hypertrophy	3.25	0.116	NS	PIK3CA,PRKCQ,MAPK1,PIK3R1,MAP3K1,PIK3C2G,GNAQ,HDAC10,GNG10,GNB4,PTPN11,HDAC11,PIK3CG,ITPR3,IGF1R,PRKCE,PLCB1,AKT3,MEF2C,FRS2,PRKD3,ADCY7
Corticotropin Releasing Hormone Signaling	3.24	0.14	-2.714	PRKCQ,MAPK1,GNAQ,VEGFA,FOS,JUN,GLI3,NPR1,ITPR3,GUCY1A2,PRKCE,MEF2C,PRKD3,ADCY7,GUCY1B3
14-3-3-mediated Signaling	3.23	0.131	-2	PIK3CA,PRKCQ,MAPK1,PIK3R1,PIK3C2G,SRPK2,FOS,JUN,FOXO1,PTPN11,PIK3CG,PRKCE,PLCB1,AKT3,RPS6KA1,PRKD3,FRS2
Melanoma Signaling	3.22	0.182	NS	CDH1,PIK3CA,MAPK1,PTPN11,PIK3CG,PIK3R1,PIK3C2G,AKT3,MDM2,FRS2
G-Protein Coupled Receptor Signaling	3.16	0.103	NS	PIK3CA,MAPK1,PIK3R1,RGS12,MC5R,PDE7B,PIK3CG,HTR7,AKT3,PRKCE,PLCB1,ADORA1,PDE11A,FRS2,APLNR,PDE10A,GNAQ,PIK3C2G,GABBR2,PTPN11,NPR3,DUSP1,RAP1GAP,GLP1R,RASGRP1,PDE5A,RPS6KA1,ADCY7
LPS-stimulated MAPK Signaling	3.15	0.149	-1.387	FOS,PIK3CA,PAK1,PRKCQ,JUN,MAPK1,PTPN11,PIK3CG,PIK3R1,PIK3C2G,PRKCE,FRS2,PRKD3
TGF-β Signaling	3.15	0.149	-0.632	ZFYVE9,RUNX3,SMAD9,MAPK1,SKI,BMPR2,BCL2,TRAF6,FOS,JUN,BMPR1A,SMURF2,PMEPA1
TR/RXR Activation	3.14	0.143	NS	KLF9,PIK3CA,NCOA2,PTPN11,PIK3CG,PIK3R1,PIK3C2G,APOA5,AKT3,MDM2,THRB,FRS2,THRSP,NCOA3
Inhibition of Matrix Metalloproteases	3.11	0.211	NS	TIMP3,SDC1,MMP3,ADAM10,MMP13,MMP10,A2M,MMP1
Paxillin Signaling	3.11	0.136	-2.111	PARVA,PIK3CA,PAK6,MAPK1,PIK3R1,PIK3C2G,ITGA6,PAK1,PTPN11,ITGA11,PIK3CG,ITGAV,ITGB4,FRS2,ITGA4
HER-2 Signaling in Breast Cancer	3.1	0.148	NS	PIK3CA,PRKCQ,FOXO1,PTPN11,PIK3CG,PIK3R1,PIK3C2G,AKT3,PRKCE,MDM2,ITGB4,FRS2,PRKD3
Lymphotoxin β Receptor Signaling	3.09	0.164	-2.714	TRAF6,TRAF3,PIK3CA,MAPK1,PTPN11,PIK3CG,PIK3R1,PIK3C2G,AKT3,TRAF5,FRS2
CREB Signaling in Neurons	3.08	0.115	-3	PIK3CA,PRKCQ,MAPK1,GNA12,PIK3R1,PIK3C2G,GNAQ,GNG10,GNB4,PTPN11,PIK3CG,ITPR3,PLCB1,PRKCE,AKT3,RPS6KA1,FRS2,PRKD3,ADCY7,POLR2L,GRIA3
RANK Signaling in Osteoclasts	3.06	0.14	-2.138	TRAF6,FOS,MAP3K9,PIK3CA,JUN,MAPK1,PTPN11,PIK3CG,PIK3R1,MAP3K1,PIK3C2G,AKT3,TRAF5,FRS2
VEGF Signaling	3.06	0.14	-2.496	PIK3CA,FLT1,MAPK1,PIK3R1,FLT4,PIK3C2G,BCL2,VEGFA,FOXO1,PTPN11,PIK3CG,AKT3,KDR,FRS2
Glioblastoma Multiforme Signaling	3.05	0.119	-1.886	PIK3CA,MAPK1,PIK3R1,PIK3C2G,WNT16,MDM2,RHOJ,FOXO1,NF1,PTPN11,PIK3CG,ITPR3,FZD6,IGF1R,WNT4,PLCB1,AKT3,FRS2,WNT11
FGF Signaling	3.01	0.144	-1.941	MET,PIK3CA,MAPK1,PTPN11,HGF,PIK3CG,PIK3R1,MAP3K1,FGF12,PIK3C2G,AKT3,FRS2,FGF7
PDGF Signaling	3.01	0.144	-1.941	FOS,PIK3CA,JUN,SYNJ1,MAPK1,PTPN11,PIK3CG,PIK3R1,MAP3K1,PIK3C2G,JAK2,JAK3,FRS2
Role of IL-17A in Arthritis	2.98	0.159	NS	CXCL8,PIK3CA,MAPK1,PTPN11,PIK3CG,PIK3R1,PIK3C2G,MMP13,RPS6KA1,FRS2,MMP1
Virus Entry via Endocytic Pathways	2.97	0.137	NS	PIK3CA,PRKCQ,HLA-A,PIK3R1,PIK3C2G,ITGA6,FOLR1,PTPN11,PIK3CG,PRKCE,ITGB4,PRKD3,FRS2,ITGA4
RAR Activation	2.96	0.112	NS	PIK3CA,PRKCQ,MAPK1,SMAD9,PIK3R1,MAP3K1,ADH1C,JAK2,VEGFA,FOS,JUN,DUSP1,GTF2H4,PIK3CG,PRKCE,AKT3,NRIP1,PRKD3,ADCY7,MMP1,RBP4
Neuropathic Pain Signaling In Dorsal Horn Neurons	2.95	0.132	-1.807	GRIN3B,PIK3CA,PRKCQ,MAPK1,PIK3R1,PIK3C2G,FOS,PTPN11,PIK3CG,ITPR3,PRKCE,PLCB1,FRS2,PRKD3,GRIA3
Glioma Invasiveness Signaling	2.93	0.157	-2.111	TIMP3,PIK3CA,MAPK1,PTPN11,PIK3CG,PIK3R1,VTN,PIK3C2G,ITGAV,RHOJ,FRS2
ErbB4 Signaling	2.93	0.157	-2.53	PIK3CA,PRKCQ,MAPK1,PTPN11,PIK3CG,PIK3R1,PIK3C2G,PRKCE,FRS2,PRKD3,PSEN1
Reelin Signaling in Neurons	2.92	0.141	NS	MAP3K9,PIK3CA,PIK3R1,ITGA6,PIK3C2G,RELN,MAPK8IP1,PTPN11,PIK3CG,LYN,HCK,FRS2,ITGA4
Phagosome Formation	2.87	0.129	NS	MRC1,PIK3CA,PRKCQ,PIK3R1,VTN,PIK3C2G,RHOJ,MBL2,PTPN11,PIK3CG,PRKCE,PLCB1,FRS2,PRKD3,ITGA4
Ceramide Signaling	2.87	0.14	1.941	FOS,PIK3CA,JUN,PTPN11,PIK3CG,PIK3R1,MAP3K1,PIK3C2G,AKT3,TNFRSF1B,FRS2,BCL2,KSR1
UVA-Induced MAPK Signaling	2.85	0.133	-2.887	FOS,PIK3CA,RPS6KA6,JUN,MAPK1,PTPN11,PIK3CG,PIK3R1,ART1,PIK3C2G,PLCB1,RPS6KA1,FRS2,PARP14
IGF-1 Signaling	2.81	0.132	-1.732	IGFBP4,PIK3CA,MAPK1,PIK3R1,PIK3C2G,JAK2,FOS,JUN,FOXO1,PTPN11,PIK3CG,IGF1R,AKT3,FRS2
Aldosterone Signaling in Epithelial Cells	2.8	0.114	-3.207	PIK3CA,PRKCQ,MAPK1,DNAJB4,PIK3R1,SLC12A2,PIK3C2G,HSPB9,PIKFYVE,HSPA12A,SACS,PTPN11,DUSP1,PIK3CG,ITPR3,PRKCE,PLCB1,FRS2,PRKD3
Th1 Pathway	2.8	0.123	-2.673	RUNX3,PIK3CA,PRKCQ,PTPN11,CD3E,HLA-A,NFATC3,PIK3CG,PIK3R1,PIK3C2G,JAK2,CD8A,JAK3,FRS2,IRF1,PSEN1
Docosahexaenoic Acid (DHA) Signaling	2.79	0.173	NS	PIK3CA,FOXO1,PTPN11,PIK3CG,PIK3R1,PIK3C2G,AKT3,FRS2,BCL2
Th1 and Th2 Activation Pathway	2.79	0.111	NS	RUNX3,PIK3CA,PRKCQ,JAG2,CD3E,HLA-A,IL1RL1,NFATC3,PIK3R1,PIK3C2G,BMPR2,JAK2,CD8A,IRF1,JUN,PTPN11,PIK3CG,JAK3,FRS2,PSEN1
Fc Epsilon RI Signaling	2.76	0.126	-1.604	PIK3CA,PRKCQ,MAPK1,PIK3R1,PIK3C2G,PLA2G1B,SYNJ1,PTPN11,GRAP2,PIK3CG,LYN,PRKCE,AKT3,PRKD3,FRS2
Phospholipase C Signaling	2.75	0.103	-2.982	PRKCQ,MAPK1,CD3E,NFATC3,GNAQ,PLA2G1B,HDAC10,RHOJ,GNG10,GNB4,NFAT5,PPP1R12A,GRAP2,HDAC11,ZAP70,ITPR3,LYN,PRKCE,PLCB1,MEF2C,PRKD3,ADCY7,ITGA4,ITK
LPS/IL-1 Mediated Inhibition of RXR Function	2.73	0.106	0.577	CYP3A7,NDST3,IL1RL1,MAP3K1,SLCO1A2,IL1R1,PAPSS2,ABCA1,IL18RAP,SULT2B1,TRAF6,GSTT2/GSTT2B,JUN,MGST2,FABP6,FABP1,GSTA1,SULT1C3,TNFRSF1B,HMGCS1,ABCC4,SLCO1B3
Leptin Signaling in Obesity	2.73	0.141	-1.897	PIK3CA,FOXO1,MAPK1,PTPN11,PIK3CG,PIK3R1,PIK3C2G,AKT3,PLCB1,JAK2,FRS2,ADCY7
Oncostatin M Signaling	2.73	0.206	-2.646	TIMP3,MAPK1,MMP3,MMP13,JAK2,JAK3,MMP1
LXR/RXR Activation	2.69	0.124	-1.069	KNG1,SCD,ALB,APOB,LCAT,IL1RL1,VTN,APOA5,SERPINA1,IL1R1,TNFRSF1B,ABCA1,IL18RAP,AGT,RBP4
Primary Immunodeficiency Signaling	2.68	0.182	NS	IL7R,CD3E,ZAP70,IGLL1/IGLL5,JAK3,CD8A,TAP1,UNG
Triacylglycerol Biosynthesis	2.68	0.182	NS	ABHD5,LPIN1,DGAT2,MBOAT2,ELOVL2,GPAT3,LPIN2,PLPP1
Th2 Pathway	2.67	0.116	-2.138	RUNX3,PIK3CA,PRKCQ,JAG2,CD3E,IL1RL1,HLA-A,PIK3R1,PIK3C2G,BMPR2,JAK2,JUN,PTPN11,PIK3CG,JAK3,FRS2,PSEN1
Gαq Signaling	2.66	0.113	-3.5	PIK3CA,PRKCQ,MAPK1,NFATC3,PIK3R1,PIK3C2G,GNAQ,RHOJ,GNG10,GNB4,PTPN11,PIK3CG,ITPR3,PRKCE,PLCB1,AKT3,FRS2,PRKD3
IL-17A Signaling in Fibroblasts	2.65	0.2	NS	TRAF6,FOS,JUN,MAPK1,CEBPB,NFKBIZ,MMP1
IL-15 Signaling	2.63	0.145	NS	CXCL8,PIK3CA,MAPK1,PTPN11,PIK3CG,PIK3R1,PIK3C2G,AKT3,JAK2,JAK3,FRS2
Neurotrophin/TRK Signaling	2.63	0.145	-1	FOS,PIK3CA,JUN,MAPK1,PTPN11,PIK3CG,PIK3R1,PIK3C2G,SORCS1,RPS6KA1,FRS2
B Cell Receptor Signaling	2.59	0.107	-1.342	ETS1,MAP3K9,PIK3CA,PRKCQ,MAPK1,NFATC3,EGR1,PIK3R1,MAP3K1,PIK3C2G,NFAT5,JUN,SYNJ1,FOXO1,PTPN11,PIK3CG,LYN,AKT3,MEF2C,FRS2
Superpathway of Cholesterol Biosynthesis	2.58	0.222	NS	SQLE,NSDHL,IDI1,DHCR24,LSS,HMGCS1
Factors Promoting Cardiogenesis in Vertebrates	2.56	0.135	NS	NOX4,PRKCQ,SMAD9,BMPR1A,LRP6,FZD6,BMPR2,PRKCE,MEF2C,MYH7,PRKD3,WNT11
IL-17A Signaling in Airway Cells	2.54	0.141	-2.714	TRAF6,PIK3CA,MAPK1,PTPN11,PIK3CG,PIK3R1,PIK3C2G,AKT3,JAK2,JAK3,FRS2
CCR5 Signaling in Macrophages	2.54	0.149	NS	GNB4,FOS,PRKCQ,JUN,MAPK1,CD3E,PRKCE,CCL3,PRKD3,GNG10
ErbB2-ErbB3 Signaling	2.49	0.147	-1.667	PIK3CA,JUN,FOXO1,MAPK1,PTPN11,PIK3CG,PIK3R1,PIK3C2G,JAK3,FRS2
GNRH Signaling	2.48	0.118	-1.807	MAP3K9,PRKCQ,MAPK1,PAK6,EGR1,MAP3K1,GNAQ,FOS,PAK1,JUN,ITPR3,PRKCE,PLCB1,PRKD3,ADCY7
Signaling by Rho Family GTPases	2.44	0.0972	-2.236	MAP3K9,PIK3CA,NOX4,CDH4,MAPK1,PAK6,GNA12,PIK3R1,PIK3C2G,GNAQ,PIKFYVE,RHOJ,GNG10,FOS,GNB4,CDH1,PAK1,JUN,PTPN11,PPP1R12A,PIK3CG,FRS2,ITGA4,MSN
Gap Junction Signaling	2.43	0.108	NS	PIK3CA,PRKCQ,MAPK1,PIK3R1,PIK3C2G,GNAQ,PTPN11,NPR1,PIK3CG,ITPR3,GUCY1A2,PRKCE,PLCB1,AKT3,FRS2,PRKD3,ADCY7,GUCY1B3
Cholesterol Biosynthesis I	2.4	0.308	NS	SQLE,NSDHL,DHCR24,LSS
Cholesterol Biosynthesis II (via 24,25-dihydrolanosterol)	2.4	0.308	NS	SQLE,NSDHL,DHCR24,LSS
Cholesterol Biosynthesis III (via Desmosterol)	2.4	0.308	NS	SQLE,NSDHL,DHCR24,LSS
Germ Cell-Sertoli Cell Junction Signaling	2.37	0.107	NS	MAP3K9,PIK3CA,MAPK1,PAK6,MYO7A,PIK3R1,MAP3K1,PIK3C2G,ITGA6,AFDN,RHOJ,CDH1,PAK1,PTPN11,PIK3CG,FER,FRS2,A2M
Pancreatic Adenocarcinoma Signaling	2.37	0.119	-3.051	VEGFA,PIK3CA,MAPK1,PTPN11,CYP2E1,PIK3CG,PIK3R1,PIK3C2G,AKT3,MDM2,JAK2,JAK3,FRS2,BCL2
Ephrin A Signaling	2.35	0.15	NS	PAK1,PIK3CA,PTPN11,PIK3CG,PIK3R1,PIK3C2G,ADAM10,EPHA3,FRS2
p70S6K Signaling	2.35	0.115	-2.84	PIK3CA,PRKCQ,MAPK1,PIK3R1,PIK3C2G,GNAQ,PTPN11,PIK3CG,LYN,PRKCE,PLCB1,AKT3,PRKD3,FRS2,AGT
Protein Kinase A Signaling	2.35	0.0868	-2.117	MAPK1,NFATC3,PTPN14,UBASH3B,AKAP11,AKAP2,GNB4,NFAT5,GLI3,PDE7B,PPP1R12A,PLCB1,PRKCE,PDE11A,PRKD3,PLN,PRKCQ,ADD2,PDE10A,MAP3K1,GNAQ,PTP4A1,PTPDC1,GNG10,AKAP13,PTPN11,DUSP1,PTPRB,ITPR3,PDE5A,CDC26,ADCY7,PTPN21
Clathrin-mediated Endocytosis Signaling	2.31	0.101	NS	MYO6,PIK3CA,APOB,PIK3R1,GAK,PIK3C2G,MDM2,MET,VEGFA,ALB,SYNJ1,PTPN11,PIK3CG,FGF12,SERPINA1,ITGB4,FRS2,FGF7,HIP1R,RBP4
Sperm Motility	2.3	0.117	-1.732	PNPLA8,SLC16A10,PRKCQ,SLC12A2,PLA2G1B,LCAT,PLB1,NPR1,ITPR3,GUCY1A2,PRKCE,PLCB1,PRKD3,GUCY1B3
Integrin Signaling	2.3	0.0991	-2.683	PIK3CA,PARVA,MAPK1,PAK6,PIK3R1,PIK3C2G,ITGA6,PIKFYVE,RHOJ,ARHGAP5,PAK1,PTPN11,PPP1R12A,LIMS1,ITGA11,PIK3CG,ITGAV,AKT3,ITGB4,FRS2,ITGA4
Small Cell Lung Cancer Signaling	2.25	0.129	NS	TRAF6,TRAF3,PIK3CA,PTPN11,PIK3CG,PIK3R1,PIK3C2G,AKT3,TRAF5,FRS2,BCL2
Melanocyte Development and Pigmentation Signaling	2.25	0.124	-2.309	KITLG,RPS6KA6,PIK3CA,MAPK1,PTPN11,PIK3CG,PIK3R1,PIK3C2G,RPS6KA1,FRS2,ADCY7,BCL2
Thrombin Signaling	2.24	0.0995	-3.153	PIK3CA,PRKCQ,MAPK1,GNA12,PIK3R1,PIK3C2G,GNAQ,RHOJ,GNG10,GNB4,PTPN11,PPP1R12A,PIK3CG,ITPR3,PRKCE,PLCB1,AKT3,FRS2,PRKD3,ADCY7
STAT3 Pathway	2.23	0.135	-3.162	MAP3K9,MAPK1,FLT1,BMPR1A,FLT4,IGF1R,BMPR2,JAK2,KDR,BCL2
PI3K/AKT Signaling	2.21	0.114	-2.309	PIK3CA,MAPK1,PIK3R1,MDM2,JAK2,MAPK8IP1,BCL2,SYNJ1,FOXO1,LIMS1,PIK3CG,AKT3,JAK3,ITGA4
p53 Signaling	2.19	0.117	1.155	PIK3CA,JUN,PTPN11,JMY,GADD45G,PIK3CG,PIK3R1,COQ8A,PIK3C2G,AKT3,MDM2,FRS2,BCL2
Glioma Signaling	2.19	0.117	-3.051	PIK3CA,PRKCQ,MAPK1,PIK3R1,PIK3C2G,MDM2,PTPN11,PIK3CG,IGF1R,PRKCE,AKT3,PRKD3,FRS2
Hematopoiesis from Pluripotent Stem Cells	2.19	0.167	NS	KITLG,CXCL8,CD3E,CSF1,CD8A,IL7,CD8B
Role of p14/p19ARF in Tumor Suppression	2.19	0.167	1.89	PIK3CA,PTPN11,PIK3CG,PIK3R1,PIK3C2G,MDM2,FRS2
Sphingosine-1-phosphate Signaling	2.18	0.113	-2.496	PIK3CA,MAPK1,GNA12,PIK3R1,PIK3C2G,GNAQ,RHOJ,ACER3,PTPN11,PIK3CG,PLCB1,AKT3,ADCY7,FRS2
Atherosclerosis Signaling	2.18	0.113	NS	PNPLA8,CXCL8,ALB,APOB,LCAT,MMP3,CSF1,PLB1,PLA2G1B,MMP13,SERPINA1,MMP1,ITGA4,RBP4
Bladder Cancer Signaling	2.18	0.126	NS	VEGFA,CXCL8,CDH1,MAPK1,MMP3,FGF12,MMP13,MMP10,MDM2,FGF7,MMP1
Endometrial Cancer Signaling	2.17	0.141	NS	CDH1,PIK3CA,MAPK1,PTPN11,PIK3CG,PIK3R1,PIK3C2G,AKT3,FRS2
G Beta Gamma Signaling	2.14	0.125	-1.897	GNB4,PAK1,PRKCQ,MAPK1,PIK3CG,GNA12,GNAQ,AKT3,PRKCE,PRKD3,GNG10
ILK Signaling	2.13	0.099	-1.698	PARVA,PIK3CA,MAPK1,PIK3R1,PIK3C2G,MYH7,RHOJ,RICTOR,VEGFA,FOS,CDH1,JUN,PTPN11,PPP1R12A,LIMS1,PIK3CG,AKT3,ITGB4,FRS2
Type II Diabetes Mellitus Signaling	2.12	0.111	-2.673	PIK3CA,PRKCQ,MAPK1,PIK3R1,MAP3K1,PIK3C2G,CEBPB,PTPN11,PIK3CG,PRKCE,AKT3,TNFRSF1B,PRKD3,FRS2
Cholecystokinin/Gastrin-mediated Signaling	2.11	0.119	-2.309	FOS,PRKCQ,JUN,MAPK1,GNA12,ITPR3,GNAQ,PLCB1,PRKCE,MEF2C,RHOJ,PRKD3
VDR/RXR Activation	2.1	0.13	NS	CAMP,PRKCQ,NCOA2,FOXO1,IL1RL1,PRKCE,CEBPB,KLF4,PRKD3,NCOA3
Angiopoietin Signaling	2.1	0.13	-1.342	PAK1,PIK3CA,FOXO1,PTPN11,PAK6,PIK3CG,PIK3R1,PIK3C2G,AKT3,FRS2
iNOS Signaling	2.08	0.159	-0.816	TRAF6,FOS,JUN,MAPK1,JAK2,JAK3,IRF1
SAPK/JNK Signaling	2.04	0.117	-1.508	MAP3K9,PIK3CA,JUN,PTPN11,NFATC3,PIK3CG,PIK3R1,GNA12,MAP3K1,PIK3C2G,FRS2,MAPK8IP1
Wnt/β-catenin Signaling	2.03	0.101	0.775	FRZB,LRP6,GNAQ,WNT16,BMPR2,MDM2,APPL1,CDH1,JUN,SOX6,FZD6,WNT4,AKT3,DKK2,SOX8,SOX18,WNT11
IL-9 Signaling	2.02	0.156	-1.89	PIK3CA,PTPN11,PIK3CG,PIK3R1,PIK3C2G,JAK3,FRS2
IL-1 Signaling	2	0.12	-1.667	TRAF6,GNB4,FOS,JUN,MAPK1,GNA12,MAP3K1,GNAQ,IL1R1,ADCY7,GNG10
Role of Pattern Recognition Receptors in Recognition of Bacteria and Viruses	1.97	0.107	-3.051	TRAF6,CXCL8,PIK3CA,PRKCQ,MBL2,MAPK1,PTPN11,PIK3CG,PIK3R1,PIK3C2G,PRKCE,FRS2,PRKD3,C5
HMGB1 Signaling	1.97	0.107	-0.535	CXCL8,PIK3CA,MAPK1,PIK3R1,PIK3C2G,RHOJ,IL1R1,FOS,JUN,PTPN11,PIK3CG,AKT3,TNFRSF1B,FRS2
Gα12/13 Signaling	1.97	0.107	-1.604	PIK3CA,CDH4,MAPK1,GNA12,PIK3R1,MAP3K1,PIK3C2G,CDH1,JUN,PTPN11,PIK3CG,AKT3,MEF2C,FRS2
Fcγ Receptor-mediated Phagocytosis in Macrophages and Monocytes	1.96	0.118	-1.508	PAK1,PRKCQ,MAPK1,PIK3CG,PIK3R1,LYN,PIK3C2G,HCK,AKT3,PRKCE,PRKD3
Ephrin Receptor Signaling	1.96	0.0988	-1.732	GRIN3B,MAPK1,PAK6,GNA12,PIK3C2G,GNAQ,JAK2,EPHA3,GNG10,VEGFA,GNB4,PAK1,PTPN11,PIK3CG,ADAM10,AKT3,ITGA4
NGF Signaling	1.95	0.109	-3.051	TRAF6,MAP3K9,PIK3CA,RPS6KA6,MAPK1,PTPN11,PIK3CG,PIK3R1,MAP3K1,PIK3C2G,AKT3,RPS6KA1,FRS2
Interferon Signaling	1.94	0.167	-1.633	IFIT1,IFI6,JAK2,TAP1,IRF1,BCL2
Prostate Cancer Signaling	1.93	0.117	NS	PIK3CA,FOXO1,MAPK1,PTPN11,PIK3CG,PIK3R1,PIK3C2G,AKT3,MDM2,FRS2,BCL2
Salvage Pathways of Pyrimidine Ribonucleotides	1.93	0.117	NS	MAP3K9,PAK1,PRKCQ,CMPK2,NME5,MAPK1,UPP1,MAPK6,UCK1,PRKCE,HIPK1
FLT3 Signaling in Hematopoietic Progenitor Cells	1.92	0.122	-2.53	RPS6KA6,PIK3CA,MAPK1,PTPN11,PIK3CG,PIK3R1,PIK3C2G,AKT3,RPS6KA1,FRS2
TREM1 Signaling	1.92	0.129	-0.333	CXCL8,NLRC5,MPO,MAPK1,IL1RL1,AKT3,CD83,JAK2,CCL3
Myc Mediated Apoptosis Signaling	1.92	0.129	NS	PIK3CA,PTPN11,PIK3CG,PIK3R1,PIK3C2G,IGF1R,AKT3,FRS2,BCL2
Telomerase Signaling	1.89	0.111	-2.53	ETS1,PIK3CA,MAPK1,PTPN11,PIK3CG,PIK3R1,HDAC11,TERT,PIK3C2G,HDAC10,AKT3,FRS2
Agranulocyte Adhesion and Diapedesis	1.86	0.0966	NS	CXCL8,CLDN11,CLDN15,MMP3,ITGA6,MMP10,MMP13,MYH7,IL1R1,CCL3,C5,CLDN1,CXCL14,MMP1,CCL19,ITGA4,MSN
NRF2-mediated Oxidative Stress Response	1.86	0.0947	-2.121	PIK3CA,PRKCQ,MAPK1,DNAJB4,PIK3R1,MAP3K1,PIK3C2G,GSTT2/GSTT2B,FOS,JUN,MGST2,PTPN11,PIK3CG,PRKCE,GSTA1,FRS2,ABCC4,PRKD3
Pregnenolone Biosynthesis	1.86	0.3	NS	MICAL2,CYP2E1,MICAL3
Cardiac Hypertrophy Signaling	1.85	0.0901	-3.3	MAP3K9,PIK3CA,MAPK1,MAPKAPK3,GNA12,PIK3R1,MAP3K1,PIK3C2G,GNAQ,RHOJ,GNG10,GNB4,JUN,PTPN11,PIK3CG,IGF1R,PLCB1,MEF2C,RPS6KA1,FRS2,ADCY7
Amyotrophic Lateral Sclerosis Signaling	1.83	0.109	NS	VEGFA,PAK1,PIK3CA,GRIN3B,PTPN11,PIK3CG,PIK3R1,PIK3C2G,AKT3,FRS2,BCL2,GRIA3
Androgen Signaling	1.83	0.109	-0.816	GNB4,PRKCQ,JUN,NCOA2,MAPK1,GTF2H4,GNA12,GNAQ,PRKCE,PRKD3,POLR2L,GNG10
cAMP-mediated signaling	1.83	0.0909	-2.183	APLNR,MAPK1,PDE10A,RGS12,AKAP11,AKAP2,MC5R,AKAP13,GABBR2,PDE7B,NPR3,RAP1GAP,DUSP1,GLP1R,HTR7,PDE5A,RPS6KA1,ADORA1,PDE11A,ADCY7
Cancer Drug Resistance By Drug Efflux	1.83	0.143	NS	PIK3CA,FOXO1,MAPK1,PIK3CG,PIK3R1,AKT3,MDM2
Actin Cytoskeleton Signaling	1.81	0.0905	-2	KNG1,PIK3CA,MAPK1,PAK6,GNA12,PIK3R1,PIK3C2G,PIKFYVE,MYH7,DIAPH2,PAK1,CYFIP2,PTPN11,PPP1R12A,PIK3CG,FGF12,FRS2,FGF7,ITGA4,MSN
FAK Signaling	1.8	0.112	NS	PAK1,PIK3CA,MAPK1,PTPN11,PAK6,PIK3CG,PIK3R1,PIK3C2G,AKT3,FRS2,ITGA4
Neuregulin Signaling	1.78	0.116	-2.828	PRKCQ,MAPK1,PTPN11,PIK3R1,AKT3,PRKCE,TMEFF2,PRKD3,PSEN1,ITGA4
FXR/RXR Activation	1.78	0.104	NS	KNG1,ALB,APOB,SDC1,FOXO1,LCAT,FABP6,VTN,AKT3,SERPINA1,SLCO1B3,AGT,RBP4
[truncated: 63 more rows]
